# Supplementary material for: Wolbachia endosymbionts manipulate the self-renewal and differentiation of germline stem cells to reinforce fertility of their fruit fly host
Source: PLoS Biol. 2023 Oct 24;21(10):e3002335. doi: 10.1371/journal.pbio.3002335 (PMC10597519; doi:10.1371/journal.pbio.3002335)
Supplement: S3 Table — See S3 Table. (TSV) [file pbio.3002335.s018.tsv]

#cross start date (including: plate->replate->count->count)	experimental genotype	experimental sex	experimental age (days; +1 = lay age)	experimental infection status	control genotype	control sex	control age (days; +1 = lay age)	control infection status	hrs laying	# eggs total	# eggs / day	hrs hatching	# hatched larvae (@ ~30 hr)	% hatched	# viable larvae/day
10/10/20	mei-P26_RNAi	Female	5	uninfected	OreR	Male	7	uninfected	24	4	4.00	29	2	8.33	2.00
10/10/20	mei-P26_RNAi	Female	5	uninfected	OreR	Male	7	uninfected	24	19	19.00	29	13	68.42	13.00
10/11/20	mei-P26_RNAi	Female	5	uninfected	OreR	Male	2	uninfected	22.75	3	3.16	30.75	0	0.00	0.00
10/11/20	mei-P26_RNAi	Female	5	uninfected	OreR	Male	2	uninfected	22.75	21	22.15	30.75	12	57.14	12.66
10/13/20	mei-P26_RNAi	Female	5	uninfected	OreR	Male	4	uninfected	24.5	0	0.00	30.5	NA	NA	NA
10/13/20	mei-P26_RNAi	Male	5	uninfected	OreR	Female	4	uninfected	24.5	48	47.02	30.5	39	81.25	38.20
10/13/20	OreR	Female	5	wMel	OreR	Male	5	wMel	24.5	10	9.80	30.5	8	80.00	7.84
10/13/20	OreR	Female	5	wMel	OreR	Male	5	wMel	24.5	11	10.78	30.5	10	90.91	9.80
10/13/20	OreR	Female	5	wMel	OreR	Male	5	wMel	24.5	35	34.29	30.5	29	82.86	28.41
10/14/20	mei-P26_RNAi	Female	5	uninfected	OreR	Male	4	uninfected	24.25	45	44.54	30	26	57.78	25.73
10/14/20	mei-P26_RNAi	Female	5	wMel	OreR	Male	5	wMel	24.25	34	33.65	30	21	61.76	20.78
10/14/20	mei-P26_RNAi	Male	5	wMel	OreR	Female	5	wMel	24.25	56	55.42	30	44	78.57	43.55
10/15/20	mei-P26_RNAi	Female	5	wMel	OreR	Male	3	wMel	25.75	41	38.21	30.25	33	80.49	30.76
10/15/20	mei-P26_RNAi	Female	5	wMel	OreR	Male	3	wMel	25.75	47	43.81	30.25	43	91.49	40.08
10/15/20	mei-P26_RNAi	Male	5	wMel	OreR	Female	3-5	wMel	25.75	20	18.64	30.25	17	85.00	15.84
10/16/20	mei-P26_RNAi	Female	5	uninfected	OreR	Male	5	uninfected	23.5	1	1.02	33	1	100.00	1.02
10/16/20	mei-P26_RNAi	Female	5	uninfected	OreR	Male	5	uninfected	23.5	41	41.87	33	29	70.73	29.62
10/16/20	mei-P26_RNAi	Female	5	uninfected	OreR	Male	5	uninfected	23.5	24	24.51	33	8	33.33	8.17
10/17/20	mei-P26_RNAi	Female	5	uninfected	OreR	Male	3-5	uninfected	23.5	0	0.00	30	NA	NA	NA
10/17/20	mei-P26_RNAi	Female	5	uninfected	OreR	Male	3-5	uninfected	23.5	53	54.13	30	29	54.72	29.62
10/17/20	mei-P26_RNAi	Female	5	wMel	OreR	Male	5	wMel	23.5	26	26.55	30	15	57.69	15.32
10/17/20	mei-P26_RNAi	Male	5	uninfected	OreR	Female	3-5	uninfected	23.5	34	34.72	30	8	23.53	8.17
10/17/20	mei-P26_RNAi	Male	5	uninfected	OreR	Female	3-5	uninfected	23.5	48	49.02	30	42	87.50	42.89
10/17/20	mei-P26_RNAi	Male	5	uninfected	OreR	Female	3-5	uninfected	23.5	0	0.00	30	NA	NA	NA
10/17/20	mei-P26_RNAi	Male	5	uninfected	OreR	Female	3-5	uninfected	23.5	0	0.00	30	NA	NA	NA
10/17/20	mei-P26_RNAi	Male	5	uninfected	OreR	Female	3-5	uninfected	23.5	34	34.72	30	31	91.18	31.66
10/17/20	OreR	Female	5	uninfected	OreR	Male	4	uninfected	23.5	61	62.30	30	37	60.66	37.79
10/17/20	OreR	Female	5	uninfected	OreR	Male	4	uninfected	23.5	55	56.17	30	42	76.36	42.89
10/17/20	OreR	Female	5	uninfected	OreR	Male	4	uninfected	23.5	0	0.00	30	NA	NA	NA
10/17/20	OreR	Female	5	uninfected	OreR	Male	4	uninfected	23.5	52	53.11	30	39	75.00	39.83
10/17/20	OreR	Female	5	wMel	OreR	Male	4	wMel	23.5	43	43.91	30	36	83.72	36.77
10/20/20	mei-P26_RNAi	Male	3-5	uninfected	OreR	Female	4	uninfected	23.25	24	24.77	30.75	24	100.00	24.77
10/20/20	mei-P26_RNAi	Male	3-5	uninfected	OreR	Female	4	uninfected	23.25	31	32.00	30.75	27	87.10	27.87
10/21/20	mei-P26_RNAi	Female	5	wMel	OreR	Male	5-6	wMel	25.25	48	45.62	30.5	31	64.58	29.47
10/21/20	mei-P26_RNAi	Female	5	wMel	OreR	Male	5-6	wMel	25.25	40	38.02	30.5	17	42.50	16.16
10/21/20	OreR	Female	7	wMel	OreR	Male	5-6	wMel	25.25	32	30.42	30.5	29	90.63	27.56
10/22/20	OreR	Female	5	uninfected	OreR	Male	5	uninfected	23.5	49	50.04	31	41	83.67	41.87
10/22/20	OreR	Female	5	uninfected	OreR	Male	5	uninfected	23.5	32	32.68	31	16	50.00	16.34
10/26/20	mei-P26[1]/mei-P26[mfs1]	Female	5	uninfected	OreR	Male	4	uninfected	24.25	0	0.00	30	NA	NA	NA
10/26/20	mei-P26[1]/mei-P26[mfs1]	Female	5	uninfected	OreR	Male	4	uninfected	24.25	0	0.00	30	NA	NA	NA
10/26/20	mei-P26[1]/mei-P26[mfs1]	Female	5	uninfected	OreR	Male	4	uninfected	24.25	0	0.00	30	NA	NA	NA
10/26/20	mei-P26[1]/mei-P26[mfs1]	Female	5	uninfected	OreR	Male	4	uninfected	24.25	0	0.00	30	NA	NA	NA
10/26/20	mei-P26[1]/mei-P26[mfs1]	Female	5	uninfected	OreR	Male	5	uninfected	24.25	2	1.98	30	0	0.00	0.00
10/26/20	mei-P26[1]/mei-P26[mfs1]	Female	5	uninfected	OreR	Male	5	uninfected	24.25	0	0.00	30	NA	NA	NA
10/26/20	mei-P26[1]/mei-P26[mfs1]	Female	5	uninfected	OreR	Male	5	uninfected	24.25	0	0.00	30	NA	NA	NA
10/26/20	mei-P26[1]/mei-P26[mfs1]	Female	5	uninfected	OreR	Male	5	uninfected	24.25	0	0.00	30	NA	NA	NA
10/26/20	mei-P26[1]/mei-P26[mfs1]	Female	5	uninfected	OreR	Male	5	uninfected	24.25	0	0.00	30	NA	NA	NA
10/26/20	mei-P26[1]/mei-P26[mfs1]	Female	5	uninfected	OreR	Male	5	uninfected	24.25	0	0.00	30	NA	NA	NA
10/26/20	mei-P26[1]/mei-P26[mfs1]	Female	5	uninfected	OreR	Male	5	uninfected	24.25	0	0.00	30	NA	NA	NA
10/26/20	mei-P26[1]/mei-P26[mfs1]	Female	6	uninfected	OreR	Male	5	uninfected	24.25	1	0.99	30	0	0.00	0.00
10/26/20	mei-P26[mfs1]/Y	Male	5	uninfected	OreR	Female	5	uninfected	24.25	1	0.99	30	0	0.00	0.00
10/26/20	mei-P26[mfs1]/Y	Male	5	uninfected	OreR	Female	5	uninfected	24.25	0	0.00	30	NA	NA	NA
10/26/20	mei-P26[mfs1]/Y	Male	5	uninfected	OreR	Female	5	uninfected	24.25	0	0.00	30	NA	NA	NA
10/26/20	mei-P26[mfs1]/Y	Male	5	uninfected	OreR	Female	5	uninfected	24.25	0	0.00	30	NA	NA	NA
10/26/20	mei-P26[mfs1]/Y	Male	5	uninfected	OreR	Female	5	uninfected	24.25	0	0.00	30	NA	NA	NA
10/26/20	mei-P26[mfs1]/Y	Male	5	uninfected	OreR	Female	5	uninfected	24.25	0	0.00	30	NA	NA	NA
10/27/20	mei-P26_RNAi	Female	5	uninfected	OreR	Male	5	uninfected	24.25	33	32.66	31.5	18	54.55	17.81
10/27/20	mei-P26_RNAi	Female	5	uninfected	OreR	Male	5	uninfected	24.25	31	30.68	31.5	17	54.84	16.82
10/27/20	mei-P26_RNAi	Female	5	wMel	OreR	Male	5	wMel	24.25	67	66.31	31.5	42	62.69	41.57
10/27/20	mei-P26_RNAi	Male	5	wMel	OreR	Female	5	wMel	24.25	3	2.97	31.5	3	100.00	2.97
10/27/20	mei-P26[1]/mei-P26[mfs1]	Female	5	uninfected	OreR	Male	5	uninfected	24.25	0	0.00	31.5	NA	NA	NA
10/27/20	mei-P26[1]/mei-P26[mfs1]	Female	5	uninfected	OreR	Male	5	uninfected	24.25	0	0.00	31.5	NA	NA	NA
10/27/20	mei-P26[mfs1]/Y	Male	5	uninfected	OreR	Female	5	uninfected	24.25	3	2.97	31.5	2	66.67	1.98
10/27/20	mei-P26[mfs1]/Y	Male	5	uninfected	OreR	Female	5	uninfected	24.25	0	0.00	31.5	NA	NA	NA
10/27/20	mei-P26[mfs1]/Y	Male	5	uninfected	OreR	Female	5	uninfected	24.25	0	0.00	31.5	NA	NA	NA
10/27/20	mei-P26[mfs1]/Y	Male	5	uninfected	OreR	Female	5	uninfected	24.25	0	0.00	31.5	NA	NA	NA
10/27/20	mei-P26[mfs1]/Y	Male	5	uninfected	OreR	Female	5	uninfected	24.25	0	0.00	31.5	NA	NA	NA
10/27/20	mei-P26[mfs1]/Y	Male	5	uninfected	OreR	Female	5	uninfected	24.25	0	0.00	31.5	NA	NA	NA
10/27/20	mei-P26[mfs1]/Y	Male	5	uninfected	OreR	Female	5	uninfected	24.25	0	0.00	31.5	NA	NA	NA
10/27/20	mei-P26[mfs1]/Y	Male	5	uninfected	OreR	Female	5	uninfected	24.25	0	0.00	31.5	NA	NA	NA
10/27/20	OreR	Female	5	uninfected	OreR	Male	5	uninfected	24.25	31	30.68	31.5	26	83.87	25.73
10/27/20	OreR	Female	5	uninfected	OreR	Male	5	uninfected	24.25	30	29.69	31.5	28	93.33	27.71
10/27/20	OreR	Female	5	uninfected	OreR	Male	5	uninfected	24.25	48	47.51	31.5	44	91.67	43.55
10/28/20	mei-P26_RNAi	Female	5	wMel	OreR	Male	5-6	wMel	23.75	33	33.35	45.25	22	66.67	22.23
10/28/20	mei-P26_RNAi	Female	5	wMel	OreR	Male	5-6	wMel	23.75	0	0.00	45.25	NA	NA	NA
10/28/20	OreR	Female	5	uninfected	OreR	Male	3-5	uninfected	23.75	2	2.02	45.25	1	50.00	1.01
10/28/20	OreR	Female	5	uninfected	OreR	Male	3-5	uninfected	23.75	22	22.23	45.25	19	86.36	19.20
10/28/20	OreR	Female	5	uninfected	OreR	Male	3-5	uninfected	23.75	1	1.01	45.25	0	0.00	0.00
10/28/20	OreR	Female	5	uninfected	OreR	Male	3-5	uninfected	23.75	8	8.08	45.25	2	25.00	2.02
10/28/20	OreR	Female	5	uninfected	OreR	Male	3-5	uninfected	23.75	0	0.00	45.25	NA	NA	NA
10/28/20	OreR	Female	5	uninfected	OreR	Male	3-5	uninfected	23.75	0	0.00	45.25	NA	NA	NA
10/28/20	OreR	Female	5	uninfected	OreR	Male	3-5	uninfected	23.75	10	10.11	45.25	9	90.00	9.09
10/28/20	OreR	Female	5	uninfected	OreR	Male	3-5	uninfected	23.75	38	38.40	45.25	35	92.11	35.37
10/28/20	OreR	Female	5	uninfected	OreR	Male	3-5	uninfected	23.75	33	33.35	45.25	28	84.85	28.29
10/29/20	mei-P26_RNAi	Female	5	uninfected	OreR	Male	4-6	uninfected	45	3	1.60	30	3	100.00	1.60
10/29/20	OreR	Female	5	uninfected	OreR	Male	4-6	uninfected	45	9	4.80	30	8	88.89	4.27
10/29/20	OreR	Female	5	wMel	OreR	Male	3	wMel	45	19	10.13	30	16	84.21	8.53
10/30/20	OreR	Female	5	uninfected	OreR	Male	5-7	uninfected	24	16	16.00	30	4	25.00	4.00
10/30/20	OreR	Female	5	uninfected	OreR	Male	5-7	uninfected	24	8	8.00	30	6	75.00	6.00
10/30/20	OreR	Female	5	uninfected	OreR	Male	5-7	uninfected	24	1	1.00	30	1	100.00	1.00
10/30/20	OreR	Female	5	uninfected	OreR	Male	5-7	uninfected	24	0	0.00	30	NA	NA	NA
11/1/20	mei-P26[mfs1]	Female	5	uninfected	OreR	Male	5	uninfected	24	0	0.00	46	NA	NA	NA
11/1/20	mei-P26[mfs1]	Male	5-6	uninfected	OreR	Female	6	uninfected	24	3	3.00	46	0	0.00	0.00
11/1/20	OreR	Female	5	uninfected	OreR	Male	5	uninfected	24	2	2.00	46	2	100.00	2.00
11/1/20	OreR	Female	5	uninfected	OreR	Male	5	uninfected	24	4	4.00	46	4	100.00	4.00
11/1/20	OreR	Female	5	uninfected	OreR	Male	5	uninfected	24	0	0.00	46	0	NA	0.00
11/1/20	OreR	Female	6	uninfected	OreR	Male	6	uninfected	24	0	0.00	46	NA	NA	NA
11/1/20	OreR	Female	6	uninfected	OreR	Male	6	uninfected	24	1	1.00	46	1	100.00	1.00
11/1/20	OreR	Female	6	uninfected	OreR	Male	6	uninfected	24	0	0.00	46	NA	NA	NA
11/1/20	OreR	Female	6	uninfected	OreR	Male	6	uninfected	24	12	12.00	46	9	75.00	9.00
11/1/20	OreR	Female	6	uninfected	OreR	Male	6	uninfected	24	4	4.00	46	4	100.00	4.00
11/1/20	OreR	Female	6	wMel	OreR	Male	4-5	wMel	24	15	15.00	46	15	100.00	15.00
11/1/20	OreR	Female	6	wMel	OreR	Male	4-5	wMel	24	4	4.00	46	4	100.00	4.00
11/1/20	OreR	Female	6	wMel	OreR	Male	4-5	wMel	24	1	1.00	46	1	100.00	1.00
11/1/20	OreR	Female	6	wMel	OreR	Male	4-5	wMel	24	7	7.00	46	5	71.43	5.00
11/1/20	OreR	Female	6	wMel	OreR	Male	4-5	wMel	24	5	5.00	46	5	100.00	5.00
11/2/20	mei-P26[1]/mei-P26[mfs1]	Female	5	uninfected	OreR	Male	5-6	uninfected	27	0	0.00	31.5	NA	NA	NA
11/2/20	mei-P26[1]/mei-P26[mfs1]	Female	5	uninfected	OreR	Male	5-6	uninfected	27	0	0.00	31.5	NA	NA	NA
11/2/20	mei-P26[1]/mei-P26[mfs1]	Female	5	uninfected	OreR	Male	5-6	uninfected	27	0	0.00	31.5	NA	NA	NA
11/2/20	mei-P26[mfs1]	Female	5	uninfected	OreR	Male	5-6	uninfected	27	0	0.00	31.5	NA	NA	NA
11/2/20	mei-P26[mfs1]	Female	5	uninfected	OreR	Male	5-6	uninfected	27	0	0.00	31.5	NA	NA	NA
11/2/20	mei-P26[mfs1]	Male	5	uninfected	OreR	Female	5	uninfected	27	4	3.56	31.5	0	0.00	0.00
11/2/20	mei-P26[mfs1]	Male	5	uninfected	OreR	Female	5	uninfected	27	0	0.00	31.5	NA	NA	NA
11/2/20	mei-P26[mfs1]	Male	5	uninfected	OreR	Female	5	uninfected	27	0	0.00	31.5	NA	NA	NA
11/2/20	mei-P26[mfs1]	Male	5	uninfected	OreR	Female	5	uninfected	27	0	0.00	31.5	NA	NA	NA
11/2/20	mei-P26[mfs1]	Male	5	uninfected	OreR	Female	5	uninfected	27	0	0.00	31.5	NA	NA	NA
11/2/20	OreR	Female	5	wMel	OreR	Male	5-6	wMel	27	19	16.89	31.5	0	0.00	0.00
11/2/20	OreR	Female	5	wMel	OreR	Male	5-6	wMel	27	29	25.78	31.5	29	100.00	25.78
11/2/20	OreR	Female	5	wMel	OreR	Male	5-6	wMel	27	31	27.56	31.5	30	96.77	26.67
11/2/20	OreR	Female	5	wMel	OreR	Male	5-6	wMel	27	25	22.22	31.5	23	92.00	20.44
11/2/20	OreR	Female	5	wMel	OreR	Male	5-6	wMel	27	43	38.22	31.5	36	83.72	32.00
11/3/20	mei-P26[1]/mei-P26[mfs1]	Female	5	uninfected	OreR	Male	5	uninfected	22	0	0.00	31.5	NA	NA	NA
11/3/20	mei-P26[1]/mei-P26[mfs1]	Female	5	uninfected	OreR	Male	5	uninfected	22	0	0.00	31.5	NA	NA	NA
11/3/20	mei-P26[1]/mei-P26[mfs1]	Female	5	uninfected	OreR	Male	5	uninfected	22	0	0.00	31.5	NA	NA	NA
11/3/20	mei-P26[1]/mei-P26[mfs1]	Female	5	wMel	OreR	Male	5	wMel	22	1	1.09	31.5	0	0.00	0.00
11/3/20	mei-P26[1]/mei-P26[mfs1]	Female	5	wMel	OreR	Male	5	wMel	22	2	2.18	31.5	0	0.00	0.00
11/3/20	OreR	Female	5	uninfected	OreR	Male	5	uninfected	22	0	0.00	31.5	NA	NA	NA
11/3/20	OreR	Female	5	uninfected	OreR	Male	5	uninfected	22	10	10.91	31.5	9	90.00	9.82
11/3/20	OreR	Female	5	uninfected	OreR	Male	5	uninfected	22	0	0.00	31.5	NA	NA	NA
11/3/20	OreR	Female	5	uninfected	OreR	Male	5	uninfected	22	16	17.45	31.5	4	25.00	4.36
11/3/20	OreR	Female	5	uninfected	OreR	Male	5	uninfected	22	10	10.91	31.5	10	100.00	10.91
11/3/20	OreR	Female	5	wMel	OreR	Male	5	wMel	22	4	4.36	31.5	4	100.00	4.36
11/6/20	mei-P26[1]	Female	5	uninfected	OreR	Male	4-5	uninfected	24.5	2	1.96	31	0	0.00	0.00
11/6/20	mei-P26[1]	Female	5	wMel	OreR	Male	5-6	wMel	24.5	0	0.00	31	NA	NA	NA
11/6/20	mei-P26[1]	Female	5	wMel	OreR	Male	5-6	wMel	24.5	1	0.98	31	1	100.00	0.98
11/6/20	mei-P26[1]	Female	5	wMel	OreR	Male	5-6	wMel	24.5	3	2.94	31	2	66.67	1.96
11/6/20	mei-P26[1]	Female	5	wMel	OreR	Male	5-6	wMel	24.5	0	0.00	31	NA	NA	NA
11/6/20	mei-P26[1]	Female	5	wMel	OreR	Male	5-6	wMel	24.5	26	25.47	31	4	15.38	3.92
11/6/20	mei-P26[1]	Female	5	wMel	OreR	Male	5-6	wMel	24.5	1	0.98	31	0	0.00	0.00
11/6/20	mei-P26[1]	Female	5	wMel	OreR	Male	5-6	wMel	24.5	0	0.00	31	NA	NA	NA
11/6/20	mei-P26[1]	Female	5	wMel	OreR	Male	5-6	wMel	24.5	0	0.00	31	NA	NA	NA
11/6/20	mei-P26[mfs1]	Female	5	uninfected	OreR	Male	4-5	uninfected	24.5	0	0.00	31	NA	NA	NA
11/6/20	mei-P26[mfs1]	Female	5	uninfected	OreR	Male	4-5	uninfected	24.5	0	0.00	31	NA	NA	NA
11/6/20	mei-P26[mfs1]	Female	5	uninfected	OreR	Male	4-5	uninfected	24.5	0	0.00	31	NA	NA	NA
11/7/20	mei-P26[1]	Female	5	uninfected	OreR	Male	4-5	uninfected	27	0	0.00	32.5	NA	NA	NA
11/7/20	mei-P26[1]	Female	5	uninfected	OreR	Male	4-5	uninfected	27	0	0.00	32.5	NA	NA	NA
11/7/20	mei-P26[1]	Female	5	uninfected	OreR	Male	4-5	uninfected	27	2	1.78	32.5	0	0.00	0.00
11/7/20	mei-P26[1]	Female	5	uninfected	OreR	Male	4-5	uninfected	27	1	0.89	32.5	0	0.00	0.00
11/7/20	mei-P26[1]	Female	5	uninfected	OreR	Male	4-5	uninfected	27	0	0.00	32.5	NA	NA	NA
11/7/20	mei-P26[1]	Female	5	uninfected	OreR	Male	4-5	uninfected	27	0	0.00	32.5	NA	NA	NA
11/7/20	mei-P26[1]	Female	5	uninfected	OreR	Male	4-5	uninfected	27	9	8.00	32.5	0	0.00	0.00
11/7/20	mei-P26[1]	Female	5	wMel	OreR	Male	4-5	wMel	27	0	0.00	32.5	NA	NA	NA
11/7/20	mei-P26[1]	Female	5	wMel	OreR	Male	4-5	wMel	27	0	0.00	32.5	NA	NA	NA
11/7/20	mei-P26[1]	Female	5	wMel	OreR	Male	4-5	wMel	27	0	0.00	32.5	NA	NA	NA
11/7/20	mei-P26[1]	Female	5	wMel	OreR	Male	4-5	wMel	27	27	24.00	32.5	5	18.52	4.44
11/7/20	mei-P26[1]	Female	5	wMel	OreR	Male	4-5	wMel	27	0	0.00	32.5	NA	NA	NA
11/7/20	mei-P26[1]	Female	5	wMel	OreR	Male	4-5	wMel	27	2	1.78	32.5	0	0.00	0.00
11/7/20	mei-P26[1]	Female	5	wMel	OreR	Male	4-5	wMel	27	49	43.56	32.5	5	10.20	4.44
11/7/20	mei-P26[1]	Female	5	wMel	OreR	Male	4-5	wMel	27	6	5.33	32.5	3	50.00	2.67
11/7/20	mei-P26[1]	Female	5	wMel	OreR	Male	4-5	wMel	27	0	0.00	32.5	NA	NA	NA
11/7/20	mei-P26[1]/mei-P26[mfs1]	Female	5	uninfected	OreR	Male	4-5	uninfected	27	0	0.00	32.5	NA	NA	NA
11/7/20	mei-P26[1]/mei-P26[mfs1]	Female	5	uninfected	OreR	Male	4-5	uninfected	27	0	0.00	32.5	NA	NA	NA
11/7/20	mei-P26[1]/mei-P26[mfs1]	Female	5	uninfected	OreR	Male	4-5	uninfected	27	0	0.00	32.5	NA	NA	NA
11/7/20	mei-P26[1]/mei-P26[mfs1]	Female	5	wMel	OreR	Male	4-5	wMel	27	1	0.89	32.5	0	0.00	0.00
11/7/20	mei-P26[mfs1]	Female	5	uninfected	OreR	Male	4-5	uninfected	27	0	0.00	32.5	NA	NA	NA
11/7/20	OreR	Female	5	uninfected	OreR	Male	4-5	uninfected	27	17	15.11	32.5	17	100.00	15.11
11/7/20	OreR	Female	5	uninfected	OreR	Male	4-5	uninfected	27	25	22.22	32.5	21	84.00	18.67
11/7/20	OreR	Female	5	uninfected	OreR	Male	4-5	uninfected	27	39	34.67	32.5	33	84.62	29.33
11/7/20	OreR	Female	5	wMel	OreR	Male	4-5	wMel	27	22	19.56	32.5	20	90.91	17.78
11/7/20	OreR	Female	5	wMel	OreR	Male	4-5	wMel	27	51	45.33	32.5	49	96.08	43.56
11/7/20	OreR	Female	5	wMel	OreR	Male	4-5	wMel	27	55	48.89	32.5	49	89.09	43.56
11/7/20	OreR	Female	5	wMel	OreR	Male	4-5	wMel	27	62	55.11	32.5	57	91.94	50.67
11/7/20	OreR	Female	5	wMel	OreR	Male	4-5	wMel	27	53	47.11	32.5	48	90.57	42.67
11/8/20	mei-P26[1]	Female	5	uninfected	OreR	Male	3-4	uninfected	24.5	0	0.00	30	NA	NA	NA
11/8/20	mei-P26[1]	Female	5	uninfected	OreR	Male	3-4	uninfected	24.5	0	0.00	30	NA	NA	NA
11/8/20	mei-P26[1]	Female	5	uninfected	OreR	Male	3-4	uninfected	24.5	5	4.90	30	0	0.00	0.00
11/8/20	mei-P26[1]	Female	5	uninfected	OreR	Male	3-4	uninfected	24.5	10	9.80	30	2	20.00	1.96
11/8/20	mei-P26[1]	Female	5	wMel	OreR	Male	3-4	wMel	24.5	2	1.96	30	2	100.00	1.96
11/8/20	mei-P26[1]	Female	5	wMel	OreR	Male	3-4	wMel	24.5	1	0.98	30	0	0.00	0.00
11/8/20	mei-P26[1]	Female	5	wMel	OreR	Male	3-4	wMel	24.5	0	0.00	30	NA	NA	NA
11/8/20	mei-P26[1]	Female	5	wMel	OreR	Male	3-4	wMel	24.5	0	0.00	30	NA	NA	NA
11/8/20	mei-P26[1]	Female	5	wMel	OreR	Male	3-4	wMel	24.5	4	3.92	30	0	0.00	0.00
11/8/20	mei-P26[1]	Female	7	wMel	OreR	Male	3-4	wMel	24.5	38	37.22	30	6	15.79	5.88
11/8/20	mei-P26[1]	Female	7	wMel	OreR	Male	3-4	wMel	24.5	0	0.00	30	NA	NA	NA
11/8/20	mei-P26[1]	Female	7	wMel	OreR	Male	3-4	wMel	24.5	0	0.00	30	NA	NA	NA
11/8/20	mei-P26[1]	Female	7	wMel	OreR	Male	3-4	wMel	24.5	0	0.00	30	NA	NA	NA
11/8/20	mei-P26[1]	Female	7	wMel	OreR	Male	3-4	wMel	24.5	1	0.98	30	0	0.00	0.00
11/8/20	mei-P26[1]/mei-P26[mfs1]	Female	5	wMel	OreR	Male	3-4	wMel	24.5	1	0.98	30	1	100.00	0.98
11/8/20	mei-P26[mfs1]	Female	5	uninfected	OreR	Male	3-4	uninfected	24.5	0	0.00	30	NA	NA	NA
11/8/20	mei-P26[mfs1]	Female	5	uninfected	OreR	Male	3-4	uninfected	24.5	0	0.00	30	NA	NA	NA
11/8/20	mei-P26[mfs1]	Female	5	uninfected	OreR	Male	3-4	uninfected	24.5	0	0.00	30	NA	NA	NA
11/8/20	mei-P26[mfs1]	Male	4-5	uninfected	OreR	Female	5	uninfected	24.5	0	0.00	30	NA	NA	NA
11/8/20	mei-P26[mfs1]	Male	4-5	uninfected	OreR	Female	5	uninfected	24.5	0	0.00	30	NA	NA	NA
11/8/20	mei-P26[mfs1]	Male	4-5	uninfected	OreR	Female	5	uninfected	24.5	3	2.94	30	0	0.00	0.00
11/9/20	mei-P26[mfs1]	Female	5	uninfected	OreR	Male	5-6	uninfected	24.5	0	0.00	30	NA	NA	NA
11/10/20	mei-P26[1]	Female	5	uninfected	OreR	Male	5-6	uninfected	24.5	0	0.00	30.5	NA	NA	NA
11/10/20	mei-P26[1]	Female	5	uninfected	OreR	Male	5-6	uninfected	24.5	16	15.67	30.5	2	12.50	1.96
11/10/20	mei-P26[1]	Female	5	uninfected	OreR	Male	5-6	uninfected	24.5	24	23.51	30.5	3	12.50	2.94
11/10/20	mei-P26[1]	Female	5	uninfected	OreR	Male	5-6	uninfected	24.5	4	3.92	30.5	0	0.00	0.00
11/10/20	mei-P26[1]	Female	5	uninfected	OreR	Male	5-6	uninfected	24.5	22	21.55	30.5	3	13.64	2.94
11/10/20	mei-P26[1]	Female	5	uninfected	OreR	Male	5-6	uninfected	24.5	22	21.55	30.5	2	9.09	1.96
11/10/20	mei-P26[1]	Female	5	uninfected	OreR	Male	5-6	uninfected	24.5	8	7.84	30.5	1	12.50	0.98
11/10/20	mei-P26[1]	Female	5	uninfected	OreR	Male	5-6	uninfected	24.5	10	9.80	30.5	0	0.00	0.00
11/10/20	mei-P26[1]	Female	5	uninfected	OreR	Male	5-6	uninfected	24.5	6	5.88	30.5	1	16.67	0.98
11/10/20	mei-P26[1]	Female	5	wMel	OreR	Male	5-6	wMel	24.5	17	16.65	30.5	4	23.53	3.92
11/10/20	mei-P26[1]/mei-P26[mfs1]	Female	5	wMel	OreR	Male	5-6	wMel	24.5	2	1.96	30.5	0	0.00	0.00
11/10/20	mei-P26[1]/mei-P26[mfs1]	Female	5	wMel	OreR	Male	5-6	wMel	24.5	4	3.92	30.5	0	0.00	0.00
11/10/20	mei-P26[1]/mei-P26[mfs1]	Female	5	wMel	OreR	Male	5-6	wMel	24.5	12	11.76	30.5	0	0.00	0.00
11/10/20	mei-P26[mfs1]	Female	5	wMel	OreR	Male	5-6	wMel	24.5	0	0.00	30.5	NA	NA	NA
11/10/20	mei-P26[mfs1]	Female	5	wMel	OreR	Male	5-6	wMel	24.5	0	0.00	30.5	NA	NA	NA
11/15/20	mei-P26[1]/mei-P26[mfs1]	Female	6	wMel	OreR	Male	5-7	wMel	24.5	0	0.00	31	NA	NA	NA
11/15/20	OreR	Female	6	wMel	OreR	Male	5-7	wMel	24.5	16	15.67	31	15	93.75	14.69
11/17/20	mei-P26[1]	Female	5	wMel	OreR	Male	6-7	wMel	24	19	19.00	32	0	0.00	0.00
11/17/20	mei-P26[1]	Female	5	wMel	OreR	Male	6-7	wMel	24	2	2.00	32	1	50.00	1.00
11/17/20	mei-P26[1]	Female	5	wMel	OreR	Male	6-7	wMel	24	54	54.00	32	11	20.37	11.00
11/17/20	mei-P26[1]	Female	6	uninfected	OreR	Male	6-7	uninfected	24	0	0.00	32	NA	NA	NA
11/17/20	mei-P26[1]	Female	6	wMel	OreR	Male	6-7	wMel	24	1	1.00	32	0	0.00	0.00
11/17/20	mei-P26[1]	Female	6	wMel	OreR	Male	6-7	wMel	24	0	0.00	32	NA	NA	NA
11/17/20	mei-P26[1]	Male	5	uninfected	OreR	Female	5	uninfected	24	54	54.00	32	44	81.48	44.00
11/17/20	mei-P26[1]	Male	5	uninfected	OreR	Female	5	uninfected	24	37	37.00	32	34	91.89	34.00
11/17/20	mei-P26[mfs1]	Female	5	wMel	OreR	Male	6-7	wMel	24	0	0.00	32	NA	NA	NA
11/17/20	OreR	Female	5	uninfected	OreR	Male	6-7	uninfected	24	18	18.00	32	14	77.78	14.00
11/17/20	OreR	Female	5	uninfected	OreR	Male	6-7	uninfected	24	36	36.00	32	29	80.56	29.00
11/17/20	OreR	Female	5	uninfected	OreR	Male	6-7	uninfected	24	40	40.00	32	34	85.00	34.00
11/17/20	OreR	Female	5	uninfected	OreR	Male	6-7	uninfected	24	22	22.00	32	21	95.45	21.00
11/17/20	OreR	Female	5	uninfected	OreR	Male	6-7	uninfected	24	35	35.00	32	30	85.71	30.00
11/17/20	OreR	Female	5	wMel	OreR	Male	6-7	wMel	24	48	48.00	32	43	89.58	43.00
11/17/20	OreR	Female	5	wMel	OreR	Male	6-7	wMel	24	51	51.00	32	43	84.31	43.00
11/17/20	OreR	Female	5	wMel	OreR	Male	6-7	wMel	24	0	0.00	32	NA	NA	NA
11/17/20	OreR	Female	5	wMel	OreR	Male	6-7	wMel	24	75	75.00	32	69	92.00	69.00
11/17/20	OreR	Female	5	wMel	OreR	Male	6-7	wMel	24	39	39.00	32	37	94.87	37.00
11/17/20	OreR	Female	5	wMel	OreR	Male	6-7	wMel	24	26	26.00	32	10	38.46	10.00
11/17/20	OreR	Female	6	uninfected	OreR	Male	6-7	uninfected	24	17	17.00	32	13	76.47	13.00
11/17/20	OreR	Female	6	uninfected	OreR	Male	6-7	uninfected	24	36	36.00	32	32	88.89	32.00
11/17/20	OreR	Female	6	uninfected	OreR	Male	6-7	uninfected	24	35	35.00	32	30	85.71	30.00
11/17/20	OreR	Female	6	uninfected	OreR	Male	6-7	uninfected	24	46	46.00	32	38	82.61	38.00
11/17/20	OreR	Female	6	uninfected	OreR	Male	6-7	uninfected	24	15	15.00	32	8	53.33	8.00
11/17/20	OreR	Female	6	uninfected	OreR	Male	6-7	uninfected	24	37	37.00	32	37	100.00	37.00
11/17/20	OreR	Female	6	uninfected	OreR	Male	6-7	uninfected	24	0	0.00	32	NA	NA	NA
11/17/20	OreR	Female	6	uninfected	OreR	Male	6-7	uninfected	24	54	54.00	32	39	72.22	39.00
11/17/20	OreR	Female	6	uninfected	OreR	Male	6-7	uninfected	24	33	33.00	32	29	87.88	29.00
11/17/20	OreR	Female	6	wMel	OreR	Male	6-7	wMel	24	7	7.00	32	7	100.00	7.00
11/17/20	OreR	Female	6	wMel	OreR	Male	6-7	wMel	24	1	1.00	32	1	100.00	1.00
11/17/20	OreR	Female	6	wMel	OreR	Male	6-7	wMel	24	43	43.00	32	40	93.02	40.00
11/20/20	mei-P26_RNAi	Female	5	uninfected	OreR	Male	5-7	uninfected	25	7	6.72	30.5	0	0.00	0.00
11/20/20	mei-P26_RNAi	Female	5	wMel	OreR	Male	5-7	wMel	25	57	54.72	30.5	40	70.18	38.40
11/20/20	mei-P26_RNAi	Female	5	wMel	OreR	Male	5-7	wMel	25	10	9.60	30.5	7	70.00	6.72
11/20/20	mei-P26_RNAi	Female	5	wMel	OreR	Male	5-7	wMel	25	64	61.44	30.5	43	67.19	41.28
11/20/20	mei-P26_RNAi	Female	5	wMel	OreR	Male	5-7	wMel	25	98	94.08	30.5	69	70.41	66.24
11/20/20	mei-P26[1]	Female	5	wMel	OreR	Male	5-7	wMel	25	5	4.80	30.5	0	0.00	0.00
11/20/20	mei-P26[1]	Female	5	wMel	OreR	Male	5-7	wMel	25	0	0.00	30.5	NA	NA	NA
11/20/20	mei-P26[1]	Female	5	wMel	OreR	Male	5-7	wMel	25	0	0.00	30.5	NA	NA	NA
11/20/20	mei-P26[1]	Female	5	wMel	OreR	Male	5-7	wMel	25	7	6.72	30.5	1	14.29	0.96
11/20/20	mei-P26[1]	Female	5	wMel	OreR	Male	5-7	wMel	25	0	0.00	30.5	NA	NA	NA
11/20/20	mei-P26[1]/mei-P26[mfs1]	Female	5	wMel	OreR	Male	5-7	wMel	25	1	0.96	30.5	0	0.00	0.00
11/20/20	mei-P26[1]/mei-P26[mfs1]	Female	5	wMel	OreR	Male	5-7	wMel	25	0	0.00	30.5	NA	NA	NA
11/20/20	OreR	Female	5	uninfected	OreR	Male	5-7	uninfected	25	16	15.36	30.5	12	75.00	11.52
11/20/20	OreR	Female	5	uninfected	OreR	Male	5-7	uninfected	25	35	33.60	30.5	28	80.00	26.88
11/20/20	OreR	Female	5	uninfected	OreR	Male	5-7	uninfected	25	0	0.00	30.5	NA	NA	NA
11/20/20	OreR	Female	5	uninfected	OreR	Male	5-7	uninfected	25	37	35.52	30.5	31	83.78	29.76
11/20/20	OreR	Female	5	uninfected	OreR	Male	5-7	uninfected	25	31	29.76	30.5	26	83.87	24.96
11/20/20	OreR	Female	5	uninfected	OreR	Male	5-7	uninfected	25	35	33.60	30.5	29	82.86	27.84
11/22/20	mei-P26_RNAi	Female	5	wMel	OreR	Male	5-6	wMel	26	48	44.31	31	28	58.33	25.85
11/22/20	mei-P26[1]	Female	5	uninfected	OreR	Male	5	uninfected	26	5	4.62	31	1	20.00	0.92
11/22/20	mei-P26[1]	Female	5	uninfected	OreR	Male	5	uninfected	26	0	0.00	31	NA	NA	NA
11/22/20	mei-P26[1]	Female	5	uninfected	OreR	Male	5	uninfected	26	0	0.00	31	NA	NA	NA
11/22/20	mei-P26[1]	Female	5	wMel	OreR	Male	5	wMel	26	29	26.77	31	6	20.69	5.54
11/22/20	mei-P26[1]	Female	5	wMel	OreR	Male	5	wMel	26	31	28.62	31	4	12.90	3.69
11/22/20	mei-P26[1]	Female	5	wMel	OreR	Male	5	wMel	26	26	24.00	31	2	7.69	1.85
11/22/20	mei-P26[1]	Female	5	wMel	OreR	Male	5	wMel	26	6	5.54	31	2	33.33	1.85
11/22/20	mei-P26[1]	Female	5	wMel	OreR	Male	5	wMel	26	26	24.00	31	3	11.54	2.77
11/22/20	mei-P26[1]	Male	4	wMel	OreR	Female	4	wMel	26	45	41.54	31	35	77.78	32.31
11/22/20	mei-P26[1]	Male	5	wMel	OreR	Female	5	wMel	26	40	36.92	31	32	80.00	29.54
11/22/20	mei-P26[1]/mei-P26[mfs1]	Female	5	wMel	OreR	Male	5-6	wMel	26	1	0.92	31	0	0.00	0.00
11/22/20	mei-P26[mfs1]	Female	4	wMel	OreR	Male	4	wMel	26	0	0.00	31	NA	NA	NA
11/22/20	mei-P26[mfs1]	Female	4	wMel	OreR	Male	4	wMel	26	0	0.00	31	NA	NA	NA
11/22/20	OreR	Female	4	uninfected	OreR	Male	4	uninfected	26	61	56.31	31	54	88.52	49.85
11/22/20	OreR	Female	4	uninfected	OreR	Male	4	uninfected	26	54	49.85	31	48	88.89	44.31
11/22/20	OreR	Female	4	uninfected	OreR	Male	4	uninfected	26	51	47.08	31	35	68.63	32.31
11/22/20	OreR	Female	4	wMel	OreR	Male	4	wMel	26	51	47.08	31	47	92.16	43.38
11/22/20	OreR	Female	4	wMel	OreR	Male	4	wMel	26	32	29.54	31	29	90.63	26.77
11/22/20	OreR	Female	5	uninfected	OreR	Male	5	uninfected	26	67	61.85	31	29	43.28	26.77
11/22/20	OreR	Female	5	uninfected	OreR	Male	5	uninfected	26	16	14.77	31	9	56.25	8.31
11/22/20	OreR	Female	5	uninfected	OreR	Male	5	uninfected	26	36	33.23	72	0	0.00	0.00
11/26/20	mei-P26_RNAi	Female	3	uninfected	OreR	Male	4	uninfected	25	6	5.76	46	1	16.67	0.96
11/26/20	mei-P26_RNAi	Female	3	uninfected	OreR	Male	4	uninfected	25	69	66.24	46	38	55.07	36.48
11/26/20	mei-P26_RNAi	Female	3	uninfected	OreR	Male	4	uninfected	25	31	29.76	46	19	61.29	18.24
11/26/20	mei-P26_RNAi	Female	4	uninfected	OreR	Male	4	uninfected	25	0	0.00	46	NA	NA	NA
11/26/20	mei-P26_RNAi	Female	4	wMel	OreR	Male	4	wMel	25	13	12.48	46	0	0.00	0.00
11/26/20	mei-P26_RNAi	Female	5	uninfected	OreR	Male	5-7	uninfected	25	35	33.60	46	10	28.57	9.60
11/26/20	mei-P26_RNAi	Female	5	uninfected	OreR	Male	5-7	uninfected	25	1	0.96	46	0	0.00	0.00
11/26/20	mei-P26[1]	Female	3	wMel	OreR	Male	4	wMel	25	0	0.00	46	NA	NA	NA
11/26/20	mei-P26[1]	Female	4	wMel	OreR	Male	4	wMel	25	0	0.00	46	NA	NA	NA
11/26/20	mei-P26[1]	Female	5	wMel	OreR	Male	5-7	wMel	25	19	18.24	46	5	26.32	4.80
11/26/20	mei-P26[1]/mei-P26[mfs1]	Female	4	wMel	OreR	Male	4	wMel	25	0	0.00	46	NA	NA	NA
11/26/20	mei-P26[1]/mei-P26[mfs1]	Female	4	wMel	OreR	Male	4	wMel	25	0	0.00	46	NA	NA	NA
11/26/20	mei-P26[1]/mei-P26[mfs1]	Female	4	wMel	OreR	Male	4	wMel	25	0	0.00	46	NA	NA	NA
11/26/20	mei-P26[1]/mei-P26[mfs1]	Female	4	wMel	OreR	Male	4	wMel	25	0	0.00	46	NA	NA	NA
11/26/20	mei-P26[1]/mei-P26[mfs1]	Female	4	wMel	OreR	Male	4	wMel	25	0	0.00	46	NA	NA	NA
11/26/20	mei-P26[mfs1]	Female	3	wMel	OreR	Male	4	wMel	25	0	0.00	46	NA	NA	NA
11/26/20	mei-P26[mfs1]	Male	3	wMel	OreR	Female	3	wMel	25	44	42.24	46	0	0.00	0.00
11/26/20	OreR	Female	4	uninfected	OreR	Male	4	uninfected	25	35	33.60	46	18	51.43	17.28
11/26/20	OreR	Female	4	uninfected	OreR	Male	4	uninfected	25	35	33.60	46	31	88.57	29.76
11/26/20	OreR	Female	4	uninfected	OreR	Male	4	uninfected	25	54	51.84	46	43	79.63	41.28
11/26/20	OreR	Female	4	uninfected	OreR	Male	4	uninfected	25	43	41.28	46	35	81.40	33.60
11/26/20	OreR	Female	4	uninfected	OreR	Male	4	uninfected	25	47	45.12	46	33	70.21	31.68
11/26/20	OreR	Female	4	wMel	OreR	Male	4	wMel	25	6	5.76	46	6	100.00	5.76
11/26/20	OreR	Female	4	wMel	OreR	Male	4	wMel	25	37	35.52	46	31	83.78	29.76
11/26/20	OreR	Female	5	uninfected	OreR	Male	5-7	uninfected	25	5	4.80	46	5	100.00	4.80
11/26/20	OreR	Female	5	uninfected	OreR	Male	5-7	uninfected	25	29	27.84	46	23	79.31	22.08
11/26/20	OreR	Female	5	uninfected	OreR	Male	5-7	uninfected	25	30	28.80	46	27	90.00	25.92
11/26/20	OreR	Female	5	uninfected	OreR	Male	5-7	uninfected	25	1	0.96	46	1	100.00	0.96
11/26/20	OreR	Female	5	wMel	OreR	Male	5-7	wMel	25	12	11.52	46	11	91.67	10.56
11/26/20	OreR	Female	5	wMel	OreR	Male	5-7	wMel	25	4	3.84	46	3	75.00	2.88
11/26/20	OreR	Female	5	wMel	OreR	Male	5-7	wMel	25	44	42.24	46	42	95.45	40.32
11/26/20	OreR	Female	5	wMel	OreR	Male	5-7	wMel	25	27	25.92	46	25	92.59	24.00
11/26/20	OreR	Female	5	wMel	OreR	Male	5-7	wMel	25	35	33.60	46	34	97.14	32.64
11/26/20	OreR	Female	5	wMel	OreR	Male	5-7	wMel	25	33	31.68	46	29	87.88	27.84
11/26/20	OreR	Female	5	wMel	OreR	Male	5-7	wMel	25	24	23.04	46	20	83.33	19.20
12/21/20	mei-P26_RNAi	Female	5	wMel	OreR	Male	4	wMel	24	41	41.00	44	28	68.29	28.00
12/21/20	mei-P26_RNAi	Female	5	wMel	OreR	Male	4	wMel	24	20	20.00	44	17	85.00	17.00
12/21/20	mei-P26_RNAi	Female	5	wMel	OreR	Male	4	wMel	24	0	0.00	44	NA	NA	NA
12/21/20	mei-P26_RNAi	Female	5	wMel	OreR	Male	4	wMel	24	37	37.00	44	25	67.57	25.00
12/25/20	mei-P26_RNAi	Female	5	uninfected	OreR	Male	4	uninfected	24.5	31	30.37	48	20	64.52	19.59
12/25/20	mei-P26_RNAi	Female	5	uninfected	OreR	Male	4	uninfected	24.5	0	0.00	48	NA	NA	NA
12/25/20	mei-P26_RNAi	Female	5	wMel	OreR	Male	5	wMel	24.5	12	11.76	48	0	0.00	0.00
12/25/20	mei-P26_RNAi	Female	5	wMel	OreR	Male	5	wMel	24.5	46	45.06	48	39	84.78	38.20
12/25/20	mei-P26_RNAi	Male	3	uninfected	OreR	Female	3	uninfected	24.5	52	50.94	48	39	75.00	38.20
12/27/20	mei-P26_RNAi	Female	5	wMel	OreR	Male	4-5	wMel	24.5	82	80.33	44.5	43	52.44	42.12
12/27/20	mei-P26_RNAi	Female	5	wMel	OreR	Male	4-5	wMel	24.5	70	68.57	44.5	9	12.86	8.82
12/27/20	mei-P26_RNAi	Male	7	uninfected	OreR	Female	4	uninfected	24.5	30	29.39	44.5	27	90.00	26.45
12/28/20	mei-P26_RNAi	Female	5	wMel	OreR	Male	5	wMel	24.5	53	51.92	44.5	49	92.45	48.00
12/28/20	mei-P26_RNAi	Male	7	uninfected	OreR	Female	5	uninfected	24.5	50	48.98	44.5	0	0.00	0.00
12/28/20	mei-P26_RNAi	Male	7	wMel	OreR	Female	5	wMel	24.5	28	27.43	44.5	26	92.86	25.47
12/28/20	OreR	Female	4	wMel	OreR	Male	4	wMel	24.5	20	19.59	44.5	17	85.00	16.65
12/28/20	OreR	Female	4	wMel	OreR	Male	4	wMel	24.5	76	74.45	44.5	75	98.68	73.47
12/31/20	mei-P26_RNAi	Female	4	uninfected	OreR	Male	4	uninfected	24	59	59.00	47.75	15	25.42	15.00
12/31/20	mei-P26_RNAi	Female	4	uninfected	OreR	Male	4	uninfected	24	58	58.00	47.75	19	32.76	19.00
12/31/20	mei-P26_RNAi	Female	4	wMel	OreR	Male	4	wMel	24	66	66.00	47.75	48	72.73	48.00
12/31/20	mei-P26_RNAi	Female	5	uninfected	OreR	Male	4	uninfected	24	67	67.00	47.75	23	34.33	23.00
12/31/20	mei-P26_RNAi	Male	4	uninfected	OreR	Female	4	uninfected	24	66	66.00	47.75	45	68.18	45.00
12/31/20	mei-P26_RNAi	Male	4	uninfected	OreR	Female	4	uninfected	24	54	54.00	47.75	43	79.63	43.00
12/31/20	mei-P26_RNAi	Male	4	uninfected	OreR	Female	4	uninfected	24	48	48.00	47.75	7	14.58	7.00
12/31/20	mei-P26_RNAi	Male	5	uninfected	OreR	Female	5	uninfected	24	30	30.00	47.75	29	96.67	29.00
12/31/20	mei-P26_RNAi	Male	5	uninfected	OreR	Female	5	uninfected	24	56	56.00	47.75	55	98.21	55.00
12/31/20	mei-P26_RNAi	Male	5	uninfected	OreR	Female	5	uninfected	24	45	45.00	47.75	37	82.22	37.00
12/31/20	mei-P26_RNAi	Male	5-6	wMel	OreR	Female	5	wMel	24	43	43.00	47.75	41	95.35	41.00
12/31/20	mei-P26_RNAi	Male	5-6	wMel	OreR	Female	5	wMel	24	6	6.00	47.75	5	83.33	5.00
12/31/20	mei-P26_RNAi	Male	5-6	wMel	OreR	Female	5	wMel	24	27	27.00	47.75	24	88.89	24.00
1/2/21	mei-P26_RNAi	Female	4	uninfected	OreR	Male	4	uninfected	24	1	1.00	46.75	1	100.00	1.00
1/2/21	mei-P26_RNAi	Female	4	uninfected	OreR	Male	4	uninfected	24	53	53.00	46.75	28	52.83	28.00
1/2/21	mei-P26_RNAi	Female	4	uninfected	OreR	Male	4	uninfected	24	93	93.00	46.75	40	43.01	40.00
1/2/21	mei-P26_RNAi	Female	4	uninfected	OreR	Male	4	uninfected	24	0	0.00	46.75	NA	NA	NA
1/2/21	mei-P26_RNAi	Female	4	wMel	OreR	Male	4	wMel	24	79	79.00	46.75	76	96.20	76.00
1/2/21	mei-P26_RNAi	Female	4	wMel	OreR	Male	4	wMel	24	32	32.00	46.75	28	87.50	28.00
1/2/21	mei-P26_RNAi	Female	4	wMel	OreR	Male	4	wMel	24	40	40.00	46.75	38	95.00	38.00
1/2/21	mei-P26_RNAi	Female	5	uninfected	OreR	Male	5	uninfected	24	1	1.00	46.75	0	0.00	0.00
1/2/21	mei-P26_RNAi	Female	5	uninfected	OreR	Male	5	uninfected	24	66	66.00	46.75	16	24.24	16.00
1/2/21	mei-P26_RNAi	Female	5	uninfected	OreR	Male	5	uninfected	24	63	63.00	46.75	30	47.62	30.00
1/2/21	mei-P26_RNAi	Female	5	uninfected	OreR	Male	5	uninfected	24	68	68.00	46.75	37	54.41	37.00
1/2/21	mei-P26_RNAi	Female	5	wMel	OreR	Male	5	wMel	24	93	93.00	46.75	87	93.55	87.00
1/2/21	mei-P26_RNAi	Female	5	wMel	OreR	Male	5	wMel	24	97	97.00	46.75	91	93.81	91.00
1/2/21	mei-P26_RNAi	Female	5	wMel	OreR	Male	5	wMel	24	113	113.00	46.75	103	91.15	103.00
1/2/21	mei-P26_RNAi	Male	4	uninfected	OreR	Female	4	uninfected	24	62	62.00	46.75	61	98.39	61.00
1/2/21	mei-P26_RNAi	Male	4	wMel	OreR	Female	4	wMel	24	52	52.00	46.75	51	98.08	51.00
1/2/21	mei-P26_RNAi	Male	4	wMel	OreR	Female	4	wMel	24	83	83.00	46.75	81	97.59	81.00
1/2/21	mei-P26_RNAi	Male	5	uninfected	OreR	Female	5	uninfected	24	23	23.00	46.75	21	91.30	21.00
1/2/21	mei-P26_RNAi	Male	5	wMel	OreR	Female	5	wMel	24	38	38.00	46.75	25	65.79	25.00
1/3/21	Dsim	Female	5	uninfected	Dsim	Male	5	wRi	24.5	10	9.80	51.75	5	50.00	4.90
1/3/21	Dsim	Female	5	uninfected	Dsim	Male	5	wRi	24.5	1	0.98	51.75	0	0.00	0.00
1/3/21	Dsim	Female	5	uninfected	Dsim	Male	5	wRi	24.5	0	0.00	51.75	NA	NA	NA
1/3/21	Dsim	Female	5	uninfected	Dsim	Male	5	wRi	24.5	1	0.98	51.75	0	0.00	0.00
1/3/21	Dsim	Female	5	wRi	Dsim	Male	5	wRi	24.5	13	12.73	51.75	0	0.00	0.00
1/3/21	Dsim	Female	5	wRi	Dsim	Male	5	wRi	24.5	1	0.98	51.75	0	0.00	0.00
1/3/21	Dsim	Female	5	wRi	Dsim	Male	5	wRi	24.5	13	12.73	51.75	0	0.00	0.00
1/3/21	Dsim	Female	5	wRi	Dsim	Male	5	wRi	24.5	11	10.78	51.75	0	0.00	0.00
1/3/21	Dsim	Female	5	wRi	Dsim	Male	5	wRi	24.5	2	1.96	51.75	1	50.00	0.98
1/3/21	Dsim	Female	5	wRi	Dsim	Male	5	wRi	24.5	33	32.33	51.75	26	78.79	25.47
1/3/21	F10_OreR	Female	5	uninfected	F10_OreR	Male	5	uninfected	24.5	36	35.27	51.75	35	97.22	34.29
1/3/21	F10_OreR	Female	5	uninfected	F10_OreR	Male	5	uninfected	24.5	1	0.98	51.75	1	100.00	0.98
1/3/21	F10_OreR	Female	5	uninfected	F10_OreR	Male	5	uninfected	24.5	16	15.67	51.75	15	93.75	14.69
1/3/21	F10_OreR	Female	5	uninfected	F10_OreR	Male	5	uninfected	24.5	2	1.96	51.75	2	100.00	1.96
1/3/21	OreR	Female	2	uninfected	OreR	Male	5	uninfected	24.5	1	0.98	51.75	1	100.00	0.98
1/3/21	OreR	Female	2	uninfected	OreR	Male	5	uninfected	24.5	0	0.00	51.75	NA	NA	NA
1/3/21	OreR	Female	2	wMel	OreR	Male	5	wMel	24.5	45	44.08	51.75	43	95.56	42.12
1/3/21	OreR	Female	2	wMel	OreR	Male	5	wMel	24.5	0	0.00	51.75	NA	NA	NA
1/3/21	OreR	Female	34	uninfected	OreR	Male	5	uninfected	24.5	0	0.00	51.75	NA	NA	NA
1/3/21	OreR	Female	34	uninfected	OreR	Male	5	uninfected	24.5	5	4.90	51.75	5	100.00	4.90
1/3/21	OreR	Female	34	uninfected	OreR	Male	5	uninfected	24.5	26	25.47	51.75	19	73.08	18.61
1/3/21	OreR	Female	34	uninfected	OreR	Male	5	uninfected	24.5	6	5.88	51.75	5	83.33	4.90
1/3/21	OreR	Female	34	uninfected	OreR	Male	5	uninfected	24.5	21	20.57	51.75	0	0.00	0.00
1/3/21	OreR	Female	34	uninfected	OreR	Male	5	uninfected	24.5	9	8.82	51.75	0	0.00	0.00
1/4/21	mei-P26_RNAi	Female	5	uninfected	OreR	Male	5	uninfected	26.25	56	51.20	43.75	8	14.29	7.31
1/4/21	mei-P26_RNAi	Female	5	uninfected	OreR	Male	5	uninfected	26.25	75	68.57	43.75	40	53.33	36.57
1/4/21	mei-P26_RNAi	Female	5	wMel	OreR	Male	4-5	wMel	26.25	12	10.97	43.75	0	0.00	0.00
1/4/21	mei-P26_RNAi	Female	5	wMel	OreR	Male	4-5	wMel	26.25	104	95.09	43.75	59	56.73	53.94
1/4/21	mei-P26_RNAi	Female	5	wMel	OreR	Male	4-5	wMel	26.25	2	1.83	43.75	0	0.00	0.00
1/4/21	mei-P26_RNAi	Male	5	uninfected	OreR	Female	5	uninfected	26.25	53	48.46	43.75	43	81.13	39.31
1/4/21	mei-P26_RNAi	Male	5	uninfected	OreR	Female	5	uninfected	26.25	51	46.63	43.75	47	92.16	42.97
1/4/21	mei-P26_RNAi	Male	5	uninfected	OreR	Female	5	uninfected	26.25	36	32.91	43.75	5	13.89	4.57
1/4/21	mei-P26_RNAi	Male	5	wMel	OreR	Female	5	wMel	26.25	40	36.57	43.75	37	92.50	33.83
1/4/21	mei-P26_RNAi	Male	5	wMel	OreR	Female	5	wMel	26.25	47	42.97	43.75	46	97.87	42.06
1/4/21	mei-P26_RNAi	Male	5	wMel	OreR	Female	5	wMel	26.25	57	52.11	43.75	49	85.96	44.80
1/4/21	mei-P26_RNAi	Male	8	wMel	OreR	Female	4	wMel	26.25	0	0.00	43.75	NA	NA	NA
1/4/21	mei-P26_RNAi	Male	8	wMel	OreR	Female	4	wMel	26.25	22	20.11	43.75	5	22.73	4.57
1/4/21	mei-P26_RNAi	Male	8	wMel	OreR	Female	4	wMel	26.25	71	64.91	43.75	69	97.18	63.09
1/4/21	OreR	Female	4	wMel	OreR	Male	4-5	wMel	26.25	64	58.51	43.75	62	96.88	56.69
1/4/21	OreR	Female	4	wMel	OreR	Male	4-5	wMel	26.25	56	51.20	43.75	53	94.64	48.46
1/5/21	mei-P26_RNAi	Male	7	uninfected	OreR	Female	5	uninfected	24	88	88.00	48.25	74	84.09	74.00
1/5/21	mei-P26_RNAi	Male	7	uninfected	OreR	Female	5	uninfected	24	87	87.00	48.25	0	0.00	0.00
1/5/21	OreR	Female	4	wMel	OreR	Male	4	wMel	24	61	61.00	48.25	57	93.44	57.00
1/5/21	OreR	Female	4	wMel	OreR	Male	4	wMel	24	63	63.00	48.25	56	88.89	56.00
1/5/21	OreR	Female	4	wMel	OreR	Male	4	wMel	24	9	9.00	48.25	5	55.56	5.00
1/5/21	OreR	Female	4	wMel	OreR	Male	4	wMel	24	25	25.00	48.25	24	96.00	24.00
1/5/21	OreR	Female	4	wMel	OreR	Male	4	wMel	24	11	11.00	48.25	0	0.00	0.00
1/9/21	OreR	Female	4	uninfected	OreR	Male	3-4	uninfected	24.75	1	0.97	47.75	1	100.00	0.97
1/9/21	OreR	Female	4	uninfected	OreR	Male	3-4	uninfected	24.75	43	41.70	47.75	36	83.72	34.91
1/9/21	OreR	Female	4	uninfected	OreR	Male	3-4	uninfected	24.75	88	85.33	47.75	66	75.00	64.00
1/9/21	OreR	Female	4	uninfected	OreR	Male	6	uninfected	24.75	95	92.12	47.75	67	70.53	64.97
1/9/21	OreR	Female	4	uninfected	OreR	Male	6	uninfected	24.75	11	10.67	47.75	10	90.91	9.70
1/9/21	OreR	Female	5	uninfected	OreR	Male	3-4	uninfected	24.75	29	28.12	47.75	25	86.21	24.24
1/9/21	OreR	Female	5	uninfected	OreR	Male	3-4	uninfected	24.75	30	29.09	47.75	28	93.33	27.15
1/9/21	OreR	Female	5	uninfected	OreR	Male	3-4	uninfected	24.75	40	38.79	47.75	35	87.50	33.94
1/9/21	OreR	Female	5	uninfected	OreR	Male	5	uninfected	24.75	29	28.12	47.75	26	89.66	25.21
1/11/21	mei-P26_RNAi	Female	5	wMel	OreR	Male	5	wMel	27	40	35.56	41.5	36	90.00	32.00
1/11/21	mei-P26_RNAi	Female	5	wMel	OreR	Male	5	wMel	27	8	7.11	41.5	3	37.50	2.67
1/11/21	mei-P26_RNAi	Female	5	wMel	OreR	Male	5	wMel	27	117	104.00	41.5	72	61.54	64.00
1/11/21	mei-P26_RNAi	Female	5	wMel	OreR	Male	5	wMel	27	47	41.78	41.5	13	27.66	11.56
1/11/21	mei-P26_RNAi	Male	5	wMel	OreR	Female	5	wMel	27	52	46.22	41.5	51	98.08	45.33
1/13/21	mei-P26_RNAi	Female	5	uninfected	OreR	Male	5	uninfected	26.5	0	0.00	46.5	NA	NA	NA
1/13/21	mei-P26_RNAi	Female	5	wMel	OreR	Male	5	wMel	26.5	100	90.57	46.5	87	87.00	78.79
1/13/21	mei-P26_RNAi	Female	5	wMel	OreR	Male	5	wMel	26.5	76	68.83	46.5	72	94.74	65.21
1/13/21	mei-P26_RNAi	Female	5	wMel	OreR	Male	5	wMel	26.5	72	65.21	46.5	63	87.50	57.06
1/13/21	mei-P26_RNAi	Female	5	wMel	OreR	Male	5	wMel	26.5	46	41.66	46.5	45	97.83	40.75
1/13/21	mei-P26_RNAi	Female	5	wMel	OreR	Male	5	wMel	26.5	39	35.32	46.5	34	87.18	30.79
1/13/21	mei-P26_RNAi	Male	5	wMel	OreR	Female	5	wMel	26.5	72	65.21	46.5	70	97.22	63.40
1/13/21	mei-P26_RNAi	Male	5	wMel	OreR	Female	5	wMel	26.5	20	18.11	46.5	20	100.00	18.11
1/13/21	mei-P26_RNAi	Male	5	wMel	OreR	Female	5	wMel	26.5	24	21.74	46.5	0	0.00	0.00
1/13/21	mei-P26_RNAi	Male	5	wMel	OreR	Female	5	wMel	26.5	3	2.72	46.5	2	66.67	1.81
1/13/21	mei-P26_RNAi	Male	5	wMel	OreR	Female	5	wMel	26.5	53	48.00	46.5	52	98.11	47.09
1/13/21	mei-P26_RNAi	Male	5	wMel	OreR	Female	5	wMel	26.5	48	43.47	46.5	47	97.92	42.57
1/13/21	nos-Gal4/CyO	Female	4	uninfected	OreR	Male	4	uninfected	26.5	36	32.60	46.5	32	88.89	28.98
1/13/21	nos-Gal4/CyO	Female	4	uninfected	OreR	Male	4	uninfected	26.5	34	30.79	46.5	29	85.29	26.26
1/13/21	nos-Gal4/CyO	Female	4	uninfected	OreR	Male	4	uninfected	26.5	0	0.00	46.5	NA	NA	NA
1/13/21	nos-Gal4/CyO	Female	4	uninfected	OreR	Male	4	uninfected	26.5	92	83.32	46.5	82	89.13	74.26
1/13/21	nos-Gal4/CyO	Female	5	uninfected	OreR	Male	5	uninfected	26.5	61	55.25	46.5	58	95.08	52.53
1/13/21	nos-Gal4/CyO	Female	5	wMel	OreR	Male	5	wMel	26.5	82	74.26	46.5	76	92.68	68.83
1/13/21	nos-Gal4/CyO	Female	5	wMel	OreR	Male	5	wMel	26.5	52	47.09	46.5	47	90.38	42.57
1/13/21	nos-Gal4/CyO	Female	5	wMel	OreR	Male	5	wMel	26.5	44	39.85	46.5	42	95.45	38.04
1/13/21	nos-Gal4/CyO	Female	5	wMel	OreR	Male	5	wMel	26.5	69	62.49	46.5	59	85.51	53.43
1/14/21	mei-P26_RNAi	Male	5	uninfected	OreR	Female	5	uninfected	27.75	12	10.38	50	0	0.00	0.00
1/14/21	mei-P26_RNAi	Male	5	wMel	OreR	Female	5	wMel	27.75	0	0.00	50	NA	NA	NA
1/14/21	mei-P26_RNAi	Male	5	wMel	OreR	Female	5	wMel	27.75	11	9.51	50	11	100.00	9.51
1/14/21	mei-P26_RNAi	Male	5	wMel	OreR	Female	5	wMel	27.75	0	0.00	50	NA	NA	NA
1/14/21	mei-P26_RNAi	Male	5	wMel	OreR	Female	5	wMel	27.75	4	3.46	50	2	50.00	1.73
1/14/21	nos-Gal4/CyO	Female	5	uninfected	OreR	Male	5	uninfected	27.75	85	73.51	50	76	89.41	65.73
1/14/21	nos-Gal4/CyO	Female	5	uninfected	OreR	Male	5	uninfected	27.75	32	27.68	50	30	93.75	25.95
1/15/21	mei-P26_RNAi	Female	5	uninfected	OreR	Male	4	uninfected	25.25	0	0.00	49.25	NA	NA	NA
1/15/21	mei-P26_RNAi	Female	5	uninfected	OreR	Male	4	uninfected	25.25	25	23.76	49.25	15	60.00	14.26
1/15/21	nos-Gal4/CyO	Female	5	uninfected	OreR	Male	4	uninfected	25.25	19	18.06	49.25	17	89.47	16.16
1/16/21	mei-P26_RNAi	Female	5	uninfected	OreR	Male	5	uninfected	25	42	40.32	47.5	22	52.38	21.12
1/16/21	mei-P26_RNAi	Male	5	uninfected	OreR	Female	5	uninfected	25	0	0.00	47.5	NA	NA	NA
1/16/21	mei-P26_RNAi	Male	5	uninfected	OreR	Female	5	uninfected	25	33	31.68	47.5	33	100.00	31.68
1/16/21	mei-P26_RNAi	Male	5	uninfected	OreR	Female	5	uninfected	25	62	59.52	47.5	56	90.32	53.76
1/16/21	mei-P26_RNAi	Male	5	uninfected	OreR	Female	5	uninfected	25	81	77.76	47.5	76	93.83	72.96
1/16/21	mei-P26_RNAi	Male	5	uninfected	OreR	Female	5	uninfected	25	41	39.36	47.5	39	95.12	37.44
1/17/21	mei-P26_RNAi	Female	5	uninfected	OreR	Male	5	uninfected	22.5	0	0.00	48	NA	NA	NA
1/17/21	mei-P26_RNAi	Female	5	wMel	OreR	Male	5	wMel	22.5	79	84.27	48	75	94.94	80.00
1/17/21	mei-P26_RNAi	Female	5	wMel	OreR	Male	5	wMel	22.5	70	74.67	48	67	95.71	71.47
1/17/21	mei-P26_RNAi	Male	3	wMel	OreR	Female	5	wMel	22.5	22	23.47	48	19	86.36	20.27
1/17/21	mei-P26_RNAi	Male	3	wMel	OreR	Female	5	wMel	22.5	51	54.40	48	49	96.08	52.27
1/17/21	mei-P26_RNAi	Male	5	uninfected	OreR	Female	5	uninfected	22.5	39	41.60	48	21	53.85	22.40
1/17/21	mei-P26_RNAi	Male	5	uninfected	OreR	Female	5	uninfected	22.5	0	0.00	48	NA	NA	NA
1/17/21	mei-P26_RNAi	Male	5	uninfected	OreR	Female	5	uninfected	22.5	1	1.07	48	1	100.00	1.07
1/17/21	mei-P26_RNAi	Male	5	uninfected	OreR	Female	5	uninfected	22.5	0	0.00	48	NA	NA	NA
1/17/21	nos-Gal4/CyO	Female	5	wMel	OreR	Male	5	wMel	22.5	60	64.00	48	57	95.00	60.80
1/17/21	nos-Gal4/CyO	Female	5	wMel	OreR	Male	5	wMel	22.5	65	69.33	48	62	95.38	66.13
1/17/21	nos-Gal4/CyO	Female	5	wMel	OreR	Male	5	wMel	22.5	65	69.33	48	59	90.77	62.93
1/17/21	nos-Gal4/CyO	Female	5	wMel	OreR	Male	5	wMel	22.5	71	75.73	48	71	100.00	75.73
1/17/21	nos-Gal4/CyO	Female	5	wMel	OreR	Male	5	wMel	22.5	52	55.47	48	50	96.15	53.33
1/17/21	OreR	Female	5	uninfected	OreR	Male	5	uninfected	22.5	29	30.93	48	27	93.10	28.80
1/17/21	OreR	Female	5	uninfected	OreR	Male	5	uninfected	22.5	11	11.73	48	11	100.00	11.73
1/17/21	OreR	Female	5	wMel	OreR	Male	5	wMel	22.5	16	17.07	48	14	87.50	14.93
1/17/21	OreR	Female	5	wMel	OreR	Male	5	wMel	22.5	24	25.60	48	21	87.50	22.40
1/17/21	OreR	Female	5	wMel	OreR	Male	5	wMel	22.5	3	3.20	48	3	100.00	3.20
1/17/21	OreR	Female	5	wMel	OreR	Male	5	wMel	22.5	26	27.73	48	25	96.15	26.67
1/17/21	OreR	Female	5	wMel	OreR	Male	5	wMel	22.5	70	74.67	48	66	94.29	70.40
1/17/21	OreR	Female	5	wMel	OreR	Male	5	wMel	22.5	9	9.60	48	4	44.44	4.27
1/25/21	mei-P26_RNAi	Female	5	wMel	OreR	Male	5	wMel	24.5	0	0.00	51	NA	NA	NA
1/25/21	mei-P26_RNAi	Female	5	wMel	OreR	Male	5	wMel	24.5	47	46.04	51	46	97.87	45.06
1/25/21	nos-Gal4/CyO	Female	5	wMel	OreR	Male	5	wMel	24.5	75	73.47	51	74	98.67	72.49
1/25/21	nos-Gal4/CyO	Female	5	wMel	OreR	Male	5	wMel	24.5	81	79.35	51	79	97.53	77.39
1/25/21	OreR	Female	5	uninfected	OreR	Male	5	uninfected	24.5	34	33.31	51	32	94.12	31.35
1/25/21	OreR	Female	5	uninfected	OreR	Male	5	uninfected	24.5	33	32.33	51	31	93.94	30.37
1/25/21	OreR	Female	5	uninfected	OreR	Male	5	uninfected	24.5	53	51.92	51	30	56.60	29.39
1/25/21	OreR	Female	5	uninfected	OreR	Male	5	uninfected	24.5	1	0.98	51	0	0.00	0.00
1/25/21	OreR	Female	5	wMel	OreR	Male	5	wMel	24.5	60	58.78	51	58	96.67	56.82
1/25/21	OreR	Female	5	wMel	OreR	Male	5	wMel	24.5	18	17.63	51	18	100.00	17.63
1/25/21	OreR	Female	5	wMel	OreR	Male	5	wMel	24.5	43	42.12	51	41	95.35	40.16
1/25/21	OreR	Female	5	wMel	OreR	Male	5	wMel	24.5	29	28.41	51	28	96.55	27.43
1/29/21	mei-P26_RNAi	Female	5	uninfected	OreR	Male	4-5	uninfected	24	64	64.00	49	40	62.50	40.00
1/29/21	mei-P26_RNAi	Female	5	uninfected	OreR	Male	4-5	uninfected	24	125	125.00	49	33	26.40	33.00
1/29/21	nos-Gal4/CyO	Female	5	uninfected	OreR	Male	4-5	uninfected	24	69	69.00	49	62	89.86	62.00
1/29/21	OreR	Female	5	uninfected	OreR	Male	4-5	uninfected	24	32	32.00	49	28	87.50	28.00
1/29/21	OreR	Female	5	uninfected	OreR	Male	4-5	uninfected	24	35	35.00	49	29	82.86	29.00
1/30/21	mei-P26_RNAi	Female	5	uninfected	OreR	Male	5	uninfected	25.5	0	0.00	46.5	NA	NA	NA
1/30/21	mei-P26_RNAi	Female	5	uninfected	OreR	Male	5	uninfected	25.5	1	0.94	46.5	1	100.00	0.94
1/30/21	mei-P26_RNAi	Female	5	wMel	OreR	Male	5	wMel	25.5	77	72.47	46.5	27	35.06	25.41
1/30/21	mei-P26_RNAi	Female	5	wMel	OreR	Male	5	wMel	25.5	52	48.94	46.5	31	59.62	29.18
1/30/21	mei-P26_RNAi	Male	6	wMel	OreR	Female	4-5	wMel	25.5	67	63.06	46.5	63	94.03	59.29
1/30/21	mei-P26_RNAi	Male	6	wMel	OreR	Female	4-5	wMel	25.5	45	42.35	46.5	45	100.00	42.35
1/30/21	mei-P26_RNAi	Male	6	wMel	OreR	Female	4-5	wMel	25.5	36	33.88	46.5	34	94.44	32.00
1/30/21	mei-P26_RNAi	Male	6	wMel	OreR	Female	4-5	wMel	25.5	64	60.24	46.5	64	100.00	60.24
1/30/21	mei-P26_RNAi	Male	4-5	uninfected	OreR	Female	5	uninfected	25.5	66	62.12	46.5	61	92.42	57.41
1/30/21	mei-P26_RNAi	Male	4-5	uninfected	OreR	Female	5	uninfected	25.5	45	42.35	46.5	24	53.33	22.59
1/30/21	mei-P26_RNAi	Male	4-5	uninfected	OreR	Female	5	uninfected	25.5	16	15.06	46.5	11	68.75	10.35
1/30/21	mei-P26_RNAi	Male	4-5	uninfected	OreR	Female	5	uninfected	25.5	23	21.65	46.5	2	8.70	1.88
1/30/21	mei-P26[1]	Male	5	wMel	OreR	Female	5	wMel	25.5	41	38.59	46.5	41	100.00	38.59
1/30/21	mei-P26[1]	Male	5	wMel	OreR	Female	5	wMel	25.5	82	77.18	46.5	81	98.78	76.24
1/30/21	mei-P26[1]	Male	5	wMel	OreR	Female	5	wMel	25.5	62	58.35	46.5	59	95.16	55.53
1/30/21	mei-P26[1]	Male	5	wMel	OreR	Female	5	wMel	25.5	39	36.71	46.5	38	97.44	35.76
1/30/21	mei-P26[1]	Male	5	wMel	OreR	Female	5	wMel	25.5	50	47.06	46.5	49	98.00	46.12
1/30/21	mei-P26[1]	Male	5	wMel	OreR	Female	5	wMel	25.5	0	0.00	46.5	NA	NA	NA
1/30/21	nos-Gal4/CyO	Female	5	uninfected	OreR	Male	5	uninfected	25.5	60	56.47	46.5	51	85.00	48.00
1/30/21	nos-Gal4/CyO	Female	5	uninfected	OreR	Male	5	uninfected	25.5	77	72.47	46.5	71	92.21	66.82
1/30/21	nos-Gal4/CyO	Female	5	uninfected	OreR	Male	5	uninfected	25.5	64	60.24	46.5	59	92.19	55.53
1/30/21	nos-Gal4/CyO	Female	5	uninfected	OreR	Male	5	uninfected	25.5	30	28.24	46.5	20	66.67	18.82
1/30/21	nos-Gal4/CyO	Female	5	wMel	OreR	Male	5	wMel	25.5	84	79.06	46.5	79	94.05	74.35
1/30/21	nos-Gal4/CyO	Female	5	wMel	OreR	Male	5	wMel	25.5	86	80.94	46.5	82	95.35	77.18
1/30/21	nos-Gal4/CyO	Female	5	wMel	OreR	Male	5	wMel	25.5	73	68.71	46.5	46	63.01	43.29
1/31/21	mei-P26_RNAi	Female	4	uninfected	OreR	Male	4	uninfected	26.5	0	0.00	48	NA	NA	NA
1/31/21	mei-P26_RNAi	Female	4	wMel	OreR	Male	4	wMel	26.5	64	57.96	48	56	87.50	50.72
1/31/21	mei-P26_RNAi	Female	4	wMel	OreR	Male	4	wMel	26.5	34	30.79	48	31	91.18	28.08
1/31/21	mei-P26_RNAi	Female	4	wMel	OreR	Male	4	wMel	26.5	42	38.04	48	27	64.29	24.45
1/31/21	mei-P26_RNAi	Female	5	wMel	OreR	Male	5	wMel	26.5	77	69.74	48	52	67.53	47.09
1/31/21	mei-P26_RNAi	Male	4	uninfected	OreR	Female	4	uninfected	26.5	52	47.09	48	7	13.46	6.34
1/31/21	mei-P26_RNAi	Male	4	uninfected	OreR	Female	4	uninfected	26.5	0	0.00	48	NA	NA	NA
1/31/21	mei-P26_RNAi	Male	4	uninfected	OreR	Female	4	uninfected	26.5	0	0.00	48	NA	NA	NA
1/31/21	mei-P26_RNAi	Male	4	wMel	OreR	Female	4	wMel	26.5	57	51.62	48	54	94.74	48.91
1/31/21	mei-P26_RNAi	Male	4	wMel	OreR	Female	4	wMel	26.5	0	0.00	48	NA	NA	NA
1/31/21	mei-P26_RNAi	Male	4	wMel	OreR	Female	4	wMel	26.5	56	50.72	48	55	98.21	49.81
1/31/21	mei-P26_RNAi	Male	4	wMel	OreR	Female	4	wMel	26.5	52	47.09	48	52	100.00	47.09
1/31/21	nos-Gal4/CyO	Female	5	wMel	OreR	Male	5	wMel	26.5	21	19.02	48	14	66.67	12.68
1/31/21	nos-Gal4/CyO	Female	5	wMel	OreR	Male	5	wMel	26.5	65	58.87	48	58	89.23	52.53
1/31/21	nos-Gal4/CyO	Female	5	wMel	OreR	Male	5	wMel	26.5	64	57.96	48	61	95.31	55.25
1/31/21	OreR	Female	4	uninfected	OreR	Male	4	uninfected	26.5	47	42.57	48	45	95.74	40.75
1/31/21	OreR	Female	4	uninfected	OreR	Male	4	uninfected	26.5	50	45.28	48	44	88.00	39.85
1/31/21	OreR	Female	4	wMel	OreR	Male	4	wMel	26.5	42	38.04	48	41	97.62	37.13
1/31/21	OreR	Female	4	wMel	OreR	Male	4	wMel	26.5	46	41.66	48	44	95.65	39.85
1/31/21	OreR	Female	4	wMel	OreR	Male	4	wMel	26.5	38	34.42	48	35	92.11	31.70
1/31/21	OreR	Female	5	uninfected	OreR	Male	5	uninfected	26.5	33	29.89	48	26	78.79	23.55
1/31/21	OreR	Female	5	uninfected	OreR	Male	5	uninfected	26.5	35	31.70	48	26	74.29	23.55
1/31/21	OreR	Female	5	uninfected	OreR	Male	5	uninfected	26.5	52	47.09	48	47	90.38	42.57
1/31/21	OreR	Female	5	uninfected	OreR	Male	5	uninfected	26.5	35	31.70	48	25	71.43	22.64
1/31/21	OreR	Female	5	wMel	OreR	Male	5	wMel	26.5	0	0.00	48	NA	NA	NA
1/31/21	OreR	Female	5	wMel	OreR	Male	5	wMel	26.5	0	0.00	48	NA	NA	NA
1/31/21	OreR	Female	5	wMel	OreR	Male	5	wMel	26.5	25	22.64	48	23	92.00	20.83
1/31/21	OreR	Female	5	wMel	OreR	Male	5	wMel	26.5	31	28.08	48	27	87.10	24.45
1/31/21	OreR	Female	5	wMel	OreR	Male	5	wMel	26.5	11	9.96	48	10	90.91	9.06
2/4/21	mei-P26_RNAi	Female	5	uninfected	OreR	Male	5	uninfected	24.5	82	80.33	49	60	73.17	58.78
2/4/21	mei-P26[1]	Male	5	uninfected	OreR	Female	5	uninfected	24.5	15	14.69	49	9	60.00	8.82
2/4/21	mei-P26[1]	Male	5	uninfected	OreR	Female	5	uninfected	24.5	28	27.43	49	25	89.29	24.49
2/4/21	mei-P26[1]	Male	5	uninfected	OreR	Female	5	uninfected	24.5	17	16.65	49	17	100.00	16.65
2/4/21	mei-P26[1]	Male	5	uninfected	OreR	Female	5	uninfected	24.5	52	50.94	49	48	92.31	47.02
2/4/21	mei-P26[1]	Male	5	uninfected	OreR	Female	5	uninfected	24.5	17	16.65	49	1	5.88	0.98
2/4/21	mei-P26[1]/mei-P26[mfs1]	Female	7	wMel	OreR	Male	5	wMel	24.5	4	3.92	49	3	75.00	2.94
2/4/21	mei-P26[1]/mei-P26[mfs1]	Female	7	wMel	OreR	Male	5	wMel	24.5	2	1.96	49	0	0.00	0.00
2/4/21	OreR	Female	5	uninfected	OreR	Male	5	uninfected	24.5	16	15.67	49	15	93.75	14.69
2/4/21	OreR	Female	5	uninfected	OreR	Male	5	uninfected	24.5	43	42.12	49	37	86.05	36.24
2/4/21	OreR	Female	5	uninfected	OreR	Male	5	uninfected	24.5	1	0.98	49	0	0.00	0.00
2/6/21	mei-P26[1]	Male	5	uninfected	OreR	Female	5	uninfected	26.5	20	18.11	51.5	12	60.00	10.87
2/6/21	mei-P26[1]	Male	5	uninfected	OreR	Female	5	uninfected	26.5	51	46.19	51.5	49	96.08	44.38
2/6/21	mei-P26[1]	Male	5	uninfected	OreR	Female	5	uninfected	26.5	26	23.55	51.5	23	88.46	20.83
2/6/21	mei-P26[1]	Male	5	uninfected	OreR	Female	5	uninfected	26.5	72	65.21	51.5	67	93.06	60.68
2/6/21	mei-P26[1]	Male	5	uninfected	OreR	Female	5	uninfected	26.5	11	9.96	51.5	11	100.00	9.96
2/6/21	mei-P26[1]/mei-P26[mfs1]	Female	5	wMel	OreR	Male	5	wMel	26.5	0	0.00	51.5	NA	NA	NA
2/6/21	mei-P26[1]/mei-P26[mfs1]	Female	5	wMel	OreR	Male	5	wMel	26.5	0	0.00	51.5	NA	NA	NA
2/6/21	mei-P26[mfs1]	Female	5	wMel	OreR	Male	5	wMel	26.5	2	1.81	51.5	0	0.00	0.00
2/6/21	mei-P26[mfs1]	Female	5	wMel	OreR	Male	5	wMel	26.5	0	0.00	51.5	NA	NA	NA
2/6/21	mei-P26[mfs1]	Female	5	wMel	OreR	Male	5	wMel	26.5	8	7.25	51.5	4	50.00	3.62
2/6/21	mei-P26[mfs1]	Female	5	wMel	OreR	Male	5	wMel	26.5	1	0.91	51.5	0	0.00	0.00
2/6/21	mei-P26[mfs1]	Female	5	wMel	OreR	Male	5	wMel	26.5	5	4.53	51.5	1	20.00	0.91
2/6/21	mei-P26[mfs1]	Female	5	wMel	OreR	Male	5	wMel	26.5	0	0.00	51.5	NA	NA	NA
2/6/21	nos-Gal4/CyO	Female	5	uninfected	OreR	Male	5	uninfected	26.5	1	0.91	51.5	1	100.00	0.91
2/8/21	mei-P26[1]	Male	5	wMel	OreR	Female	5	wMel	29.5	0	0.00	40	NA	NA	NA
2/8/21	mei-P26[1]	Male	5	wMel	OreR	Female	5	wMel	29.5	0	0.00	40	NA	NA	NA
2/8/21	mei-P26[1]	Male	5	wMel	OreR	Female	5	wMel	29.5	0	0.00	40	NA	NA	NA
2/8/21	mei-P26[1]	Male	5	wMel	OreR	Female	5	wMel	29.5	0	0.00	40	NA	NA	NA
2/8/21	mei-P26[1]	Male	5	wMel	OreR	Female	5	wMel	29.5	1	0.81	40	0	0.00	0.00
2/8/21	mei-P26[mfs1]	Female	5	wMel	OreR	Male	4-5	wMel	29.5	3	2.44	40	1	33.33	0.81
2/8/21	mei-P26[mfs1]	Female	5	wMel	OreR	Male	4-5	wMel	29.5	0	0.00	40	NA	NA	NA
2/8/21	mei-P26[mfs1]	Female	5	wMel	OreR	Male	4-5	wMel	29.5	3	2.44	40	0	0.00	0.00
2/8/21	mei-P26[mfs1]	Female	5	wMel	OreR	Male	4-5	wMel	29.5	5	4.07	40	4	80.00	3.25
2/8/21	mei-P26[mfs1]	Female	5	wMel	OreR	Male	4-5	wMel	29.5	4	3.25	40	0	0.00	0.00
2/8/21	mei-P26[mfs1]	Female	5	wMel	OreR	Male	4-5	wMel	29.5	5	4.07	40	0	0.00	0.00
2/8/21	OreR	Female	4	uninfected	OreR	Male	4-6	uninfected	29.5	23	18.71	40	20	86.96	16.27
2/8/21	OreR	Female	4	uninfected	OreR	Male	4-6	uninfected	29.5	47	38.24	40	42	89.36	34.17
2/8/21	OreR	Female	4	uninfected	OreR	Male	4-6	uninfected	29.5	61	49.63	40	59	96.72	48.00
2/8/21	OreR	Female	4	uninfected	OreR	Male	4-6	uninfected	29.5	52	42.31	40	47	90.38	38.24
2/11/21	mei-P26[1]/mei-P26[mfs1]	Female	5	wMel	OreR	Male	5	wMel	24.75	1	0.97	45.75	1	100.00	0.97
2/11/21	mei-P26[1]/mei-P26[mfs1]	Female	5	wMel	OreR	Male	5	wMel	24.75	0	0.00	45.75	NA	NA	NA
2/11/21	mei-P26[1]/mei-P26[mfs1]	Female	5	wMel	OreR	Male	5	wMel	24.75	2	1.94	45.75	0	0.00	0.00
2/11/21	mei-P26[1]/mei-P26[mfs1]	Female	5	wMel	OreR	Male	5	wMel	24.75	1	0.97	45.75	0	0.00	0.00
2/11/21	mei-P26[mfs1]	Female	5	wMel	OreR	Male	5	wMel	24.75	4	3.88	45.75	1	25.00	0.97
2/11/21	mei-P26[mfs1]	Female	5	wMel	OreR	Male	5	wMel	24.75	5	4.85	45.75	1	20.00	0.97
2/11/21	mei-P26[mfs1]	Female	5	wMel	OreR	Male	5	wMel	24.75	2	1.94	45.75	0	0.00	0.00
2/11/21	mei-P26[mfs1]	Male	5	wMel	OreR	Female	5	wMel	24.75	0	0.00	45.75	NA	NA	NA
2/11/21	mei-P26[mfs1]	Male	5	wMel	OreR	Female	5	wMel	24.75	0	0.00	45.75	NA	NA	NA
2/11/21	OreR	Female	5	wMel	OreR	Male	4	wMel	24.75	31	30.06	45.75	29	93.55	28.12
2/12/21	mei-P26[1]	Female	5	wMel	OreR	Male	5	wMel	24	26	26.00	45.5	5	19.23	5.00
2/12/21	mei-P26[1]	Male	5	wMel	OreR	Female	5	wMel	24	41	41.00	45.5	41	100.00	41.00
2/12/21	mei-P26[1]	Male	5	wMel	OreR	Female	5	wMel	24	38	38.00	45.5	38	100.00	38.00
2/12/21	mei-P26[1]	Male	5	wMel	OreR	Female	5	wMel	24	42	42.00	45.5	42	100.00	42.00
2/12/21	mei-P26[1]	Male	5	wMel	OreR	Female	5	wMel	24	0	0.00	45.5	NA	NA	NA
2/12/21	mei-P26[1]	Male	5	wMel	OreR	Female	5	wMel	24	28	28.00	45.5	26	92.86	26.00
2/12/21	mei-P26[1]/mei-P26[mfs1]	Female	5	wMel	OreR	Male	5	wMel	24	0	0.00	45.5	NA	NA	NA
2/12/21	mei-P26[mfs1]	Male	5	wMel	OreR	Female	5	wMel	24	2	2.00	45.5	0	0.00	0.00
2/12/21	mei-P26[mfs1]	Male	5	wMel	OreR	Female	5	wMel	24	0	0.00	45.5	NA	NA	NA
2/12/21	mei-P26[mfs1]	Male	5	wMel	OreR	Female	5	wMel	24	21	21.00	45.5	0	0.00	0.00
2/12/21	OreR	Female	5	uninfected	OreR	Male	5	uninfected	24	62	62.00	45.5	54	87.10	54.00
2/12/21	OreR	Female	5	uninfected	OreR	Male	5	uninfected	24	37	37.00	45.5	33	89.19	33.00
2/12/21	OreR	Female	5	uninfected	OreR	Male	5	uninfected	24	63	63.00	45.5	60	95.24	60.00
2/12/21	OreR	Female	5	uninfected	OreR	Male	5	uninfected	24	35	35.00	45.5	31	88.57	31.00
2/12/21	OreR	Female	5	uninfected	OreR	Male	5	uninfected	24	41	41.00	45.5	25	60.98	25.00
2/14/21	mei-P26[1]	Female	5	wMel	OreR	Male	5	wMel	30	0	0.00	45	NA	NA	NA
2/14/21	mei-P26[1]	Female	5	wMel	OreR	Male	5	wMel	30	32	25.60	45	7	21.88	5.60
2/14/21	mei-P26[1]	Female	5	wMel	OreR	Male	5	wMel	30	49	39.20	45	12	24.49	9.60
2/14/21	mei-P26[1]	Female	5	wMel	OreR	Male	5	wMel	30	70	56.00	45	15	21.43	12.00
2/14/21	mei-P26[1]	Female	5	wMel	OreR	Male	5	wMel	30	57	45.60	45	18	31.58	14.40
2/14/21	mei-P26[1]	Male	5	wMel	OreR	Female	5	wMel	30	86	68.80	45	83	96.51	66.40
2/14/21	mei-P26[1]	Male	5	wMel	OreR	Female	5	wMel	30	59	47.20	45	57	96.61	45.60
2/14/21	mei-P26[1]	Male	5	wMel	OreR	Female	5	wMel	30	112	89.60	45	108	96.43	86.40
2/14/21	mei-P26[1]	Male	5	wMel	OreR	Female	5	wMel	30	97	77.60	45	96	98.97	76.80
2/14/21	mei-P26[1]/mei-P26[mfs1]	Female	5	uninfected	OreR	Male	5	uninfected	30	0	0.00	45	NA	NA	NA
2/14/21	mei-P26[1]/mei-P26[mfs1]	Female	5	wMel	OreR	Male	5	wMel	30	20	16.00	45	7	35.00	5.60
2/14/21	mei-P26[1]/mei-P26[mfs1]	Female	5	wMel	OreR	Male	5	wMel	30	0	0.00	45	NA	NA	NA
2/14/21	mei-P26[1]/mei-P26[mfs1]	Female	5	wMel	OreR	Male	5	wMel	30	0	0.00	45	NA	NA	NA
2/14/21	mei-P26[1]/mei-P26[mfs1]	Female	5	wMel	OreR	Male	5	wMel	30	0	0.00	45	NA	NA	NA
2/14/21	mei-P26[mfs1]	Female	5	wMel	OreR	Male	5	wMel	30	1	0.80	45	1	100.00	0.80
2/14/21	mei-P26[mfs1]	Female	5	wMel	OreR	Male	5	wMel	30	11	8.80	45	1	9.09	0.80
2/14/21	mei-P26[mfs1]	Male	5	uninfected	OreR	Female	5	uninfected	30	45	36.00	45	0	0.00	0.00
2/14/21	mei-P26[mfs1]	Male	5	uninfected	OreR	Female	5	uninfected	30	26	20.80	45	0	0.00	0.00
2/14/21	mei-P26[mfs1]	Male	5	uninfected	OreR	Female	5	uninfected	30	0	0.00	45	NA	NA	NA
2/14/21	mei-P26[mfs1]	Male	5	wMel	OreR	Female	5	wMel	30	72	57.60	45	0	0.00	0.00
2/14/21	mei-P26[mfs1]	Male	5	wMel	OreR	Female	5	wMel	30	61	48.80	45	0	0.00	0.00
2/14/21	OreR	Female	5	uninfected	OreR	Male	5	uninfected	30	12	9.60	45	12	100.00	9.60
2/14/21	OreR	Female	5	uninfected	OreR	Male	5	uninfected	30	24	19.20	45	20	83.33	16.00
2/16/21	mei-P26[1]	Female	5	wMel	OreR	Male	5	wMel	26	34	31.38	67	15	44.12	13.85
2/16/21	mei-P26[1]	Female	5	wMel	OreR	Male	5	wMel	26	53	48.92	67	24	45.28	22.15
2/16/21	mei-P26[1]	Female	5	wMel	OreR	Male	5	wMel	26	7	6.46	67	6	85.71	5.54
2/16/21	mei-P26[1]	Male	5	wMel	OreR	Female	5	wMel	26	0	0.00	67	NA	NA	NA
2/16/21	mei-P26[1]	Male	5	wMel	OreR	Female	5	wMel	26	0	0.00	67	NA	NA	NA
2/16/21	mei-P26[1]/mei-P26[mfs1]	Female	5	uninfected	OreR	Male	5	uninfected	26	1	0.92	67	1	100.00	0.92
2/16/21	mei-P26[1]/mei-P26[mfs1]	Female	5	wMel	OreR	Male	5	wMel	26	14	12.92	67	5	35.71	4.62
2/16/21	mei-P26[1]/mei-P26[mfs1]	Female	5	wMel	OreR	Male	5	wMel	26	9	8.31	67	2	22.22	1.85
2/16/21	mei-P26[mfs1]	Female	5	wMel	OreR	Male	5	wMel	26	8	7.38	67	0	0.00	0.00
2/16/21	mei-P26[mfs1]	Female	5	wMel	OreR	Male	5	wMel	26	5	4.62	67	0	0.00	0.00
2/16/21	OreR	Female	5	uninfected	OreR	Male	5	uninfected	26	64	59.08	67	59	92.19	54.46
2/16/21	OreR	Female	5	uninfected	OreR	Male	5	uninfected	26	61	56.31	67	61	100.00	56.31
2/16/21	OreR	Female	5	uninfected	OreR	Male	5	uninfected	26	51	47.08	67	47	92.16	43.38
2/16/21	OreR	Female	5	uninfected	OreR	Male	5	uninfected	26	47	43.38	67	42	89.36	38.77
2/16/21	OreR	Female	5	uninfected	OreR	Male	5	uninfected	26	39	36.00	67	39	100.00	36.00
2/16/21	OreR	Female	5	uninfected	OreR	Male	5	uninfected	26	45	41.54	67	43	95.56	39.69
2/17/21	mei-P26[1]	Female	4	wMel	OreR	Male	4-5	wMel	27	36	32.00	65	10	27.78	8.89
2/17/21	mei-P26[1]/mei-P26[mfs1]	Female	4	wMel	OreR	Male	4-5	wMel	27	3	2.67	65	0	0.00	0.00
3/3/21	mei-P26_RNAi	Female	3	uninfected	OreR	Male	3	uninfected	27.5	0	0.00	42	NA	NA	NA
3/3/21	mei-P26_RNAi	Female	4	uninfected	OreR	Male	4	uninfected	27.5	57	49.75	42	32	56.14	27.93
3/3/21	mei-P26_RNAi	Female	4	uninfected	OreR	Male	4	uninfected	27.5	51	44.51	42	21	41.18	18.33
3/3/21	mei-P26_RNAi	Male	3	wMel	OreR	Female	3	wMel	27.5	50	43.64	42	49	98.00	42.76
3/3/21	mei-P26_RNAi	Male	3	wMel	OreR	Female	3	wMel	27.5	33	28.80	42	32	96.97	27.93
3/3/21	mei-P26_RNAi	Male	3	wMel	OreR	Female	3	wMel	27.5	42	36.65	42	41	97.62	35.78
3/3/21	mei-P26_RNAi	Male	3	wMel	OreR	Female	3	wMel	27.5	51	44.51	42	48	94.12	41.89
3/3/21	mei-P26[1]/mei-P26[mfs1]	Female	3	uninfected	OreR	Male	3	uninfected	27.5	1	0.87	42	0	0.00	0.00
3/3/21	mei-P26[1]/mei-P26[mfs1]	Female	3	uninfected	OreR	Male	3	uninfected	27.5	0	0.00	42	NA	NA	NA
3/3/21	mei-P26[mfs1]	Male	3	uninfected	OreR	Female	3	uninfected	27.5	65	56.73	42	23	35.38	20.07
3/3/21	mei-P26[mfs1]	Male	3	uninfected	OreR	Female	3	uninfected	27.5	58	50.62	42	57	98.28	49.75
3/3/21	mei-P26[mfs1]	Male	3	uninfected	OreR	Female	3	uninfected	27.5	40	34.91	42	39	97.50	34.04
3/3/21	mei-P26[mfs1]	Male	3	uninfected	OreR	Female	3	uninfected	27.5	46	40.15	42	44	95.65	38.40
3/3/21	nos-Gal4/CyO	Female	3	uninfected	OreR	Male	3	uninfected	27.5	59	51.49	42	56	94.92	48.87
3/3/21	nos-Gal4/CyO	Female	4	uninfected	OreR	Male	4	uninfected	27.5	3	2.62	42	1	33.33	0.87
3/3/21	nos-Gal4/CyO	Female	4	uninfected	OreR	Male	4	uninfected	27.5	0	0.00	42	NA	NA	NA
3/3/21	nos-Gal4/CyO	Female	4	wMel	OreR	Male	4	wMel	27.5	29	25.31	42	26	89.66	22.69
3/3/21	nos-Gal4/CyO	Female	4	wMel	OreR	Male	4	wMel	27.5	54	47.13	42	33	61.11	28.80
3/3/21	nos-Gal4/CyO	Female	4	wMel	OreR	Male	4	wMel	27.5	5	4.36	42	4	80.00	3.49
3/3/21	nos-Gal4/CyO	Female	4	wMel	OreR	Male	4	wMel	27.5	68	59.35	42	65	95.59	56.73
3/3/21	OreR	Female	3	uninfected	OreR	Male	3	uninfected	27.5	33	28.80	42	26	78.79	22.69
3/3/21	OreR	Female	3	uninfected	OreR	Male	3	uninfected	27.5	7	6.11	42	6	85.71	5.24
3/3/21	OreR	Female	4	uninfected	OreR	Male	4	uninfected	27.5	3	2.62	42	0	0.00	0.00
3/3/21	OreR	Female	4	uninfected	OreR	Male	4	uninfected	27.5	62	54.11	42	55	88.71	48.00
3/3/21	OreR	Female	4	uninfected	OreR	Male	4	uninfected	27.5	37	32.29	42	35	94.59	30.55
3/3/21	OreR	Female	4	uninfected	OreR	Male	4	uninfected	27.5	50	43.64	42	40	80.00	34.91
3/3/21	OreR	Female	4	uninfected	OreR	Male	4	uninfected	27.5	8	6.98	42	4	50.00	3.49
3/3/21	OreR	Female	4	uninfected	OreR	Male	4	uninfected	27.5	58	50.62	42	44	75.86	38.40
3/7/21	mei-P26_RNAi	Female	5	wMel	OreR	Male	5	wMel	28.5	96	80.84	41	96	100.00	80.84
3/7/21	mei-P26_RNAi	Female	5	wMel	OreR	Male	5	wMel	28.5	105	88.42	41	97	92.38	81.68
3/7/21	mei-P26_RNAi	Female	6	uninfected	OreR	Male	6	uninfected	28.5	0	0.00	41	NA	NA	NA
3/7/21	mei-P26[1]	Male	6	wMel	OreR	Female	6	wMel	28.5	11	9.26	41	2	18.18	1.68
3/7/21	mei-P26[1]	Male	6	wMel	OreR	Female	6	wMel	28.5	49	41.26	41	33	67.35	27.79
3/7/21	nos-Gal4/CyO	Female	5	uninfected	OreR	Male	5	uninfected	28.5	8	6.74	41	3	37.50	2.53
3/7/21	nos-Gal4/CyO	Female	5	wMel	OreR	Male	5	wMel	28.5	0	0.00	41	NA	NA	NA
3/7/21	nos-Gal4/CyO	Female	5	wMel	OreR	Male	5	wMel	28.5	104	87.58	41	96	92.31	80.84
3/7/21	nos-Gal4/CyO	Female	5	wMel	OreR	Male	5	wMel	28.5	95	80.00	41	95	100.00	80.00
3/10/21	mei-P26[1]	Male	4-6	uninfected	OreR	Female	1	uninfected	23.5	38	38.81	48	36	94.74	36.77
3/10/21	mei-P26[1]	Male	4-6	uninfected	OreR	Female	1	uninfected	23.5	53	54.13	48	3	5.66	3.06
3/10/21	mei-P26[1]	Male	4-6	uninfected	OreR	Female	1	uninfected	23.5	2	2.04	48	1	50.00	1.02
3/10/21	mei-P26[1]	Male	4-6	uninfected	OreR	Female	1	uninfected	23.5	17	17.36	48	0	0.00	0.00
3/10/21	mei-P26[1]	Male	4-6	uninfected	OreR	Female	1	uninfected	23.5	0	0.00	48	NA	NA	NA
3/10/21	mei-P26[1]	Male	4-6	wMel	OreR	Female	4	wMel	23.5	24	24.51	48	0	0.00	0.00
3/10/21	mei-P26[1]	Male	4-6	wMel	OreR	Female	4	wMel	23.5	55	56.17	48	9	16.36	9.19
3/10/21	mei-P26[1]	Male	4-6	wMel	OreR	Female	4	wMel	23.5	33	33.70	48	28	84.85	28.60
3/15/21	mei-P26[1]	Male	4	wMel	OreR	Female	4	wMel	27	45	40.00	43	45	100.00	40.00
3/15/21	mei-P26[mfs1]	Male	4	wMel	OreR	Female	4	wMel	27	0	0.00	43	NA	NA	NA
3/15/21	mei-P26[mfs1]	Male	4	wMel	OreR	Female	4	wMel	27	15	13.33	43	15	100.00	13.33
3/15/21	mei-P26[mfs1]	Male	4	wMel	OreR	Female	4	wMel	27	24	21.33	43	21	87.50	18.67
3/15/21	mei-P26[mfs1]	Male	4	wMel	OreR	Female	4	wMel	27	27	24.00	43	27	100.00	24.00
3/16/21	mei-P26[1]	Male	4	uninfected	OreR	Female	4	uninfected	41.5	103	59.57	71	103	100.00	59.57
3/16/21	mei-P26[1]	Male	4	uninfected	OreR	Female	4	uninfected	41.5	77	44.53	71	77	100.00	44.53
3/16/21	mei-P26[1]	Male	4	uninfected	OreR	Female	4	uninfected	41.5	71	41.06	71	70	98.59	40.48
3/16/21	mei-P26[1]	Male	4	uninfected	OreR	Female	4	uninfected	41.5	121	69.98	71	121	100.00	69.98
3/16/21	mei-P26[1]	Male	4	uninfected	OreR	Female	4	uninfected	41.5	85	49.16	71	85	100.00	49.16
3/16/21	mei-P26[1]	Male	4	uninfected	OreR	Female	4	uninfected	41.5	67	38.75	71	61	91.04	35.28
3/16/21	mei-P26[1]	Male	4	wMel	OreR	Female	4	wMel	41.5	123	71.13	71	123	100.00	71.13
3/16/21	mei-P26[1]	Male	4	wMel	OreR	Female	4	wMel	41.5	5	2.89	71	4	80.00	2.31
3/16/21	mei-P26[1]	Male	4	wMel	OreR	Female	4	wMel	41.5	64	37.01	71	63	98.44	36.43
3/16/21	mei-P26[1]	Male	4	wMel	OreR	Female	4	wMel	41.5	128	74.02	71	125	97.66	72.29
3/16/21	mei-P26[1]	Male	4	wMel	OreR	Female	4	wMel	41.5	92	53.20	71	92	100.00	53.20
3/16/21	mei-P26[1]/mei-P26[mfs1]	Female	4	wMel	OreR	Male	4	wMel	41.5	32	18.51	71	4	12.50	2.31
3/16/21	mei-P26[1]/mei-P26[mfs1]	Female	4	wMel	OreR	Male	4	wMel	41.5	32	18.51	71	2	6.25	1.16
3/16/21	mei-P26[1]/mei-P26[mfs1]	Female	4	wMel	OreR	Male	4	wMel	41.5	58	33.54	71	3	5.17	1.73
3/16/21	mei-P26[mfs1]	Male	4	wMel	OreR	Female	4	wMel	41.5	98	56.67	71	97	98.98	56.10
3/16/21	mei-P26[mfs1]	Male	4	wMel	OreR	Female	4	wMel	41.5	44	25.45	71	44	100.00	25.45
3/16/21	mei-P26[mfs1]	Male	4	wMel	OreR	Female	4	wMel	41.5	150	86.75	71	149	99.33	86.17
3/16/21	mei-P26[mfs1]	Male	4	wMel	OreR	Female	4	wMel	41.5	86	49.73	71	85	98.84	49.16
3/17/21	mei-P26[1]	Female	5	uninfected	OreR	Male	5	uninfected	26.5	1	0.91	45.5	0	0.00	0.00
3/17/21	mei-P26[1]	Female	5	uninfected	OreR	Male	5	uninfected	26.5	12	10.87	45.5	1	8.33	0.91
3/17/21	mei-P26[1]	Female	5	uninfected	OreR	Male	5	uninfected	26.5	0	0.00	45.5	NA	NA	NA
3/17/21	mei-P26[1]	Female	5	uninfected	OreR	Male	5	uninfected	26.5	19	17.21	45.5	1	5.26	0.91
3/17/21	mei-P26[1]	Female	5	uninfected	OreR	Male	5	uninfected	26.5	4	3.62	45.5	0	0.00	0.00
3/17/21	mei-P26[1]	Female	5	uninfected	OreR	Male	5	uninfected	26.5	0	0.00	45.5	NA	NA	NA
3/17/21	mei-P26[1]	Female	5	wMel	OreR	Male	5	wMel	26.5	29	26.26	45.5	0	0.00	0.00
3/17/21	mei-P26[1]	Female	5	wMel	OreR	Male	5	wMel	26.5	14	12.68	45.5	1	7.14	0.91
3/17/21	mei-P26[1]	Female	5	wMel	OreR	Male	5	wMel	26.5	10	9.06	45.5	1	10.00	0.91
3/17/21	mei-P26[1]	Female	5	wMel	OreR	Male	5	wMel	26.5	5	4.53	45.5	0	0.00	0.00
3/17/21	mei-P26[1]	Female	5	wMel	OreR	Male	5	wMel	26.5	34	30.79	45.5	6	17.65	5.43
3/17/21	mei-P26[1]	Female	5	wMel	OreR	Male	5	wMel	26.5	27	24.45	45.5	4	14.81	3.62
3/17/21	mei-P26[1]	Male	5	uninfected	OreR	Female	5	uninfected	26.5	27	24.45	45.5	22	81.48	19.92
3/17/21	mei-P26[1]	Male	5	uninfected	OreR	Female	5	uninfected	26.5	7	6.34	45.5	0	0.00	0.00
3/17/21	mei-P26[1]	Male	5	uninfected	OreR	Female	5	uninfected	26.5	52	47.09	45.5	45	86.54	40.75
3/17/21	mei-P26[1]/mei-P26[mfs1]	Female	5	wMel	OreR	Male	5	wMel	26.5	13	11.77	45.5	2	15.38	1.81
3/17/21	mei-P26[1]/mei-P26[mfs1]	Female	5	wMel	OreR	Male	5	wMel	26.5	41	37.13	45.5	6	14.63	5.43
3/17/21	mei-P26[1]/mei-P26[mfs1]	Female	5	wMel	OreR	Male	5	wMel	26.5	19	17.21	45.5	2	10.53	1.81
3/17/21	mei-P26[mfs1]	Male	5	wMel	OreR	Female	5	wMel	26.5	27	24.45	45.5	27	100.00	24.45
3/17/21	mei-P26[mfs1]	Male	5	wMel	OreR	Female	5	wMel	26.5	47	42.57	45.5	46	97.87	41.66
3/17/21	mei-P26[mfs1]	Male	5	wMel	OreR	Female	5	wMel	26.5	31	28.08	45.5	31	100.00	28.08
3/17/21	mei-P26[mfs1]	Male	5	wMel	OreR	Female	5	wMel	26.5	41	37.13	45.5	37	90.24	33.51
3/17/21	mei-P26[mfs1]	Male	5	wMel	OreR	Female	5	wMel	26.5	26	23.55	45.5	24	92.31	21.74
3/19/21	mei-P26[1]	Male	4-5	uninfected	OreR	Female	4	uninfected	42.75	52	29.19	55	51	98.08	28.63
3/19/21	mei-P26[1]	Male	4-5	uninfected	OreR	Female	4	uninfected	42.75	61	34.25	55	60	98.36	33.68
3/19/21	mei-P26[1]/mei-P26[mfs1]	Female	4	wMel	OreR	Male	4-5	wMel	42.75	0	0.00	55	NA	NA	NA
3/19/21	mei-P26[1]/mei-P26[mfs1]	Female	6	wMel	OreR	Male	4-5	wMel	42.75	0	0.00	55	NA	NA	NA
3/22/21	mei-P26[1]	Female	2	wMel	OreR	Male	3-6	wMel	28.25	6	5.10	42	3	50.00	2.55
3/22/21	mei-P26[1]	Female	2	wMel	OreR	Male	3-6	wMel	28.25	5	4.25	42	3	60.00	2.55
3/22/21	mei-P26[1]	Male	2	uninfected	OreR	Female	2	uninfected	28.25	0	0.00	42	NA	NA	NA
3/22/21	mei-P26[1]	Male	2	uninfected	OreR	Female	2	uninfected	28.25	30	25.49	42	29	96.67	24.64
3/22/21	mei-P26[1]	Male	2	uninfected	OreR	Female	2	uninfected	28.25	29	24.64	42	25	86.21	21.24
3/22/21	mei-P26[1]	Male	2	wMel	OreR	Female	2	wMel	28.25	44	37.38	42	43	97.73	36.53
3/22/21	mei-P26[1]	Male	2	wMel	OreR	Female	2	wMel	28.25	0	0.00	42	NA	NA	NA
3/22/21	mei-P26[1]/mei-P26[mfs1]	Female	2	wMel	OreR	Male	2	wMel	28.25	29	24.64	42	11	37.93	9.35
3/22/21	mei-P26[1]/mei-P26[mfs1]	Female	2	wMel	OreR	Male	2	wMel	28.25	0	0.00	42	NA	NA	NA
3/22/21	mei-P26[1]/mei-P26[mfs1]	Female	2	wMel	OreR	Male	2	wMel	28.25	4	3.40	42	2	50.00	1.70
3/22/21	mei-P26[1]/mei-P26[mfs1]	Female	9	wMel	OreR	Male	3-6	wMel	28.25	41	34.83	42	22	53.66	18.69
3/22/21	mei-P26[1]/mei-P26[mfs1]	Female	9	wMel	OreR	Male	3-6	wMel	28.25	34	28.88	42	17	50.00	14.44
3/22/21	mei-P26[1]/mei-P26[mfs1]	Female	9	wMel	OreR	Male	3-6	wMel	28.25	1	0.85	42	0	0.00	0.00
3/22/21	OreR	Female	2	uninfected	OreR	Male	2	uninfected	28.25	23	19.54	42	22	95.65	18.69
3/22/21	OreR	Female	2	wMel	OreR	Male	2	wMel	28.25	55	46.73	42	50	90.91	42.48
3/22/21	OreR	Female	2	wMel	OreR	Male	2	wMel	28.25	47	39.93	42	44	93.62	37.38
3/22/21	OreR	Female	2	wMel	OreR	Male	2	wMel	28.25	7	5.95	42	7	100.00	5.95
3/22/21	OreR	Female	2	wMel	OreR	Male	2	wMel	28.25	47	39.93	42	46	97.87	39.08
3/22/21	OreR	Female	2	wMel	OreR	Male	2	wMel	28.25	17	14.44	42	16	94.12	13.59
3/22/21	OreR	Female	7	uninfected	OreR	Male	2	uninfected	28.25	48	40.78	42	40	83.33	33.98
3/22/21	OreR	Female	7	uninfected	OreR	Male	2	uninfected	28.25	37	31.43	42	34	91.89	28.88
3/22/21	OreR	Female	7	uninfected	OreR	Male	2	uninfected	28.25	75	63.72	42	60	80.00	50.97
3/22/21	OreR	Female	9	uninfected	OreR	Male	3-6	uninfected	28.25	45	38.23	42	41	91.11	34.83
3/22/21	OreR	Female	9	uninfected	OreR	Male	3-6	uninfected	28.25	19	16.14	42	17	89.47	14.44
3/22/21	OreR	Female	9	uninfected	OreR	Male	3-6	uninfected	28.25	36	30.58	42	28	77.78	23.79
3/22/21	OreR	Female	9	uninfected	OreR	Male	3-6	uninfected	28.25	18	15.29	42	17	94.44	14.44
3/22/21	OreR	Female	9	uninfected	OreR	Male	3-6	uninfected	28.25	32	27.19	42	29	90.63	24.64
3/22/21	OreR	Female	9	uninfected	OreR	Male	3-6	uninfected	28.25	24	20.39	42	23	95.83	19.54
3/22/21	OreR	Female	9	uninfected	OreR	Male	3-6	uninfected	28.25	9	7.65	42	7	77.78	5.95
4/3/21	mei-P26_RNAi	Female	8	wMel	OreR	Male	6	wMel	22.5	115	122.67	67.5	102	88.70	108.80
4/3/21	mei-P26_RNAi	Female	8	wMel	OreR	Male	6	wMel	22.5	92	98.13	67.5	75	81.52	80.00
4/3/21	mei-P26_RNAi	Female	8	wMel	OreR	Male	6	wMel	22.5	88	93.87	67.5	70	79.55	74.67
4/3/21	mei-P26_RNAi	Female	8	wMel	OreR	Male	6	wMel	22.5	0	0.00	67.5	NA	NA	NA
4/3/21	mei-P26_RNAi	Female	8	wMel	OreR	Male	6	wMel	22.5	51	54.40	67.5	24	47.06	25.60
4/3/21	mei-P26_RNAi	Female	8	wMel	OreR	Male	6	wMel	22.5	61	65.07	67.5	52	85.25	55.47
4/3/21	mei-P26_RNAi	Female	11	wMel	OreR	Male	6	wMel	22.5	81	86.40	67.5	62	76.54	66.13
4/3/21	mei-P26[1]	Female	4	uninfected	OreR	Male	6	uninfected	22.5	4	4.27	67.5	0	0.00	0.00
4/3/21	mei-P26[1]	Female	4	uninfected	OreR	Male	6	uninfected	22.5	6	6.40	67.5	0	0.00	0.00
4/3/21	mei-P26[1]	Female	6	uninfected	OreR	Male	6	uninfected	22.5	1	1.07	67.5	0	0.00	0.00
4/3/21	mei-P26[1]	Female	6	uninfected	OreR	Male	6	uninfected	22.5	0	0.00	67.5	NA	NA	NA
4/3/21	mei-P26[1]	Female	6	uninfected	OreR	Male	6	uninfected	22.5	2	2.13	67.5	0	0.00	0.00
4/3/21	mei-P26[1]	Female	6	uninfected	OreR	Male	6	uninfected	22.5	1	1.07	67.5	0	0.00	0.00
4/3/21	mei-P26[1]	Female	7	uninfected	OreR	Male	6	uninfected	22.5	1	1.07	67.5	0	0.00	0.00
4/3/21	mei-P26[1]	Female	7	uninfected	OreR	Male	6	uninfected	22.5	0	0.00	67.5	NA	NA	NA
4/3/21	mei-P26[1]	Female	7	uninfected	OreR	Male	6	uninfected	22.5	0	0.00	67.5	NA	NA	NA
4/3/21	mei-P26[1]	Female	7	wMel	OreR	Male	6	wMel	22.5	59	62.93	67.5	34	57.63	36.27
4/3/21	mei-P26[1]	Female	7	wMel	OreR	Male	6	wMel	22.5	80	85.33	67.5	56	70.00	59.73
4/3/21	mei-P26[1]	Female	7	wMel	OreR	Male	6	wMel	22.5	73	77.87	67.5	45	61.64	48.00
4/3/21	mei-P26[1]	Female	8	uninfected	OreR	Male	4	uninfected	22.5	18	19.20	67.5	0	0.00	0.00
4/3/21	mei-P26[1]	Female	8	wMel	OreR	Male	6	wMel	22.5	20	21.33	67.5	10	50.00	10.67
4/3/21	mei-P26[1]	Female	12	uninfected	OreR	Male	4	uninfected	22.5	0	0.00	67.5	NA	NA	NA
4/3/21	mei-P26[1]	Female	12	uninfected	OreR	Male	4	uninfected	22.5	1	1.07	67.5	0	0.00	0.00
4/3/21	mei-P26[1]	Female	12	wMel	OreR	Male	4	wMel	22.5	16	17.07	67.5	2	12.50	2.13
4/3/21	mei-P26[1]/mei-P26[mfs1]	Female	2	uninfected	OreR	Male	2-3	uninfected	22.5	0	0.00	67.5	NA	NA	NA
4/3/21	mei-P26[1]/mei-P26[mfs1]	Female	2	uninfected	OreR	Male	2-3	uninfected	22.5	0	0.00	67.5	NA	NA	NA
4/3/21	mei-P26[1]/mei-P26[mfs1]	Female	2	uninfected	OreR	Male	2-3	uninfected	22.5	0	0.00	67.5	NA	NA	NA
4/3/21	mei-P26[1]/mei-P26[mfs1]	Female	4	wMel	OreR	Male	2-3	wMel	22.5	56	59.73	67.5	29	51.79	30.93
4/3/21	mei-P26[1]/mei-P26[mfs1]	Female	4	wMel	OreR	Male	2-3	wMel	22.5	77	82.13	67.5	53	68.83	56.53
4/3/21	mei-P26[1]/mei-P26[mfs1]	Female	12	wMel	OreR	Male	4	wMel	22.5	40	42.67	67.5	12	30.00	12.80
4/3/21	nos-Gal4/CyO	Female	8	wMel	OreR	Male	6	wMel	22.5	62	66.13	67.5	61	98.39	65.07
4/3/21	nos-Gal4/CyO	Female	8	wMel	OreR	Male	6	wMel	22.5	78	83.20	67.5	75	96.15	80.00
4/3/21	nos-Gal4/CyO	Female	11	uninfected	OreR	Male	4	uninfected	22.5	53	56.53	67.5	49	92.45	52.27
4/3/21	nos-Gal4/CyO	Female	11	wMel	OreR	Male	6	wMel	22.5	77	82.13	67.5	75	97.40	80.00
4/3/21	nos-Gal4/CyO	Female	11	wMel	OreR	Male	6	wMel	22.5	91	97.07	67.5	86	94.51	91.73
4/3/21	nos-Gal4/CyO	Female	11	wMel	OreR	Male	6	wMel	22.5	52	55.47	67.5	49	94.23	52.27
4/3/21	nos-Gal4/CyO	Female	12	wMel	OreR	Male	4	wMel	22.5	61	65.07	67.5	58	95.08	61.87
4/3/21	OreR	Female	7	uninfected	OreR	Male	6	uninfected	22.5	42	44.80	67.5	36	85.71	38.40
4/3/21	OreR	Female	7	uninfected	OreR	Male	6	uninfected	22.5	32	34.13	67.5	30	93.75	32.00
4/3/21	OreR	Female	7	uninfected	OreR	Male	6	uninfected	22.5	18	19.20	67.5	17	94.44	18.13
4/3/21	OreR	Female	7	uninfected	OreR	Male	6	uninfected	22.5	11	11.73	67.5	9	81.82	9.60
4/3/21	OreR	Female	7	uninfected	OreR	Male	6	uninfected	22.5	33	35.20	67.5	29	87.88	30.93
4/3/21	OreR	Female	7	wMel	OreR	Male	2-3	wMel	22.5	36	38.40	67.5	36	100.00	38.40
4/3/21	OreR	Female	7	wMel	OreR	Male	2-3	wMel	22.5	37	39.47	67.5	34	91.89	36.27
4/3/21	OreR	Female	7	wMel	OreR	Male	2-3	wMel	22.5	24	25.60	67.5	24	100.00	25.60
4/3/21	OreR	Female	7	wMel	OreR	Male	2-3	wMel	22.5	50	53.33	67.5	46	92.00	49.07
4/3/21	OreR	Female	7	wMel	OreR	Male	2-3	wMel	22.5	38	40.53	67.5	0	0.00	0.00
4/3/21	OreR	Female	8	uninfected	OreR	Male	6	uninfected	22.5	7	7.47	67.5	7	100.00	7.47
4/3/21	OreR	Female	8	uninfected	OreR	Male	6	uninfected	22.5	29	30.93	67.5	18	62.07	19.20
4/3/21	OreR	Female	8	uninfected	OreR	Male	6	uninfected	22.5	59	62.93	67.5	58	98.31	61.87
4/3/21	OreR	Female	8	uninfected	OreR	Male	6	uninfected	22.5	32	34.13	67.5	28	87.50	29.87
4/3/21	OreR	Female	8	uninfected	OreR	Male	6	uninfected	22.5	40	42.67	67.5	37	92.50	39.47
4/3/21	OreR	Female	8	uninfected	OreR	Male	6	uninfected	22.5	26	27.73	67.5	23	88.46	24.53
4/3/21	OreR	Female	8	wMel	OreR	Male	6	wMel	22.5	23	24.53	67.5	20	86.96	21.33
4/3/21	OreR	Female	8	wMel	OreR	Male	6	wMel	22.5	8	8.53	67.5	8	100.00	8.53
4/3/21	OreR	Female	8	wMel	OreR	Male	6	wMel	22.5	35	37.33	67.5	32	91.43	34.13
4/3/21	OreR	Female	8	wMel	OreR	Male	6	wMel	22.5	37	39.47	67.5	36	97.30	38.40
4/3/21	OreR	Female	8	wMel	OreR	Male	6	wMel	22.5	23	24.53	67.5	22	95.65	23.47
4/3/21	OreR	Female	8	wMel	OreR	Male	6	wMel	22.5	31	33.07	67.5	30	96.77	32.00
4/3/21	OreR	Female	11	uninfected	OreR	Male	4	uninfected	22.5	0	0.00	67.5	NA	NA	NA
4/3/21	OreR	Female	11	uninfected	OreR	Male	4	uninfected	22.5	11	11.73	67.5	9	81.82	9.60
4/3/21	OreR	Female	11	uninfected	OreR	Male	4	uninfected	22.5	23	24.53	67.5	20	86.96	21.33
4/3/21	OreR	Female	11	uninfected	OreR	Male	4	uninfected	22.5	15	16.00	67.5	13	86.67	13.87
4/3/21	OreR	Female	11	wMel	OreR	Male	6	wMel	22.5	0	0.00	67.5	NA	NA	NA
4/3/21	OreR	Female	11	wMel	OreR	Male	6	wMel	22.5	43	45.87	67.5	37	86.05	39.47
4/3/21	OreR	Female	11	wMel	OreR	Male	6	wMel	22.5	49	52.27	67.5	44	89.80	46.93
4/3/21	OreR	Female	11	wMel	OreR	Male	6	wMel	22.5	0	0.00	67.5	NA	NA	NA
4/3/21	OreR	Female	11	wMel	OreR	Male	6	wMel	22.5	39	41.60	67.5	37	94.87	39.47
4/3/21	OreR	Female	12	uninfected	OreR	Male	4	uninfected	22.5	24	25.60	67.5	24	100.00	25.60
4/3/21	OreR	Female	12	uninfected	OreR	Male	4	uninfected	22.5	1	1.07	67.5	1	100.00	1.07
4/3/21	OreR	Female	12	uninfected	OreR	Male	4	uninfected	22.5	9	9.60	67.5	0	0.00	0.00
4/3/21	OreR	Female	12	uninfected	OreR	Male	4	uninfected	22.5	9	9.60	67.5	7	77.78	7.47
4/3/21	OreR	Female	12	uninfected	OreR	Male	4	uninfected	22.5	20	21.33	67.5	19	95.00	20.27
4/3/21	OreR	Female	12	wMel	OreR	Male	4	wMel	22.5	21	22.40	67.5	1	4.76	1.07
4/3/21	OreR	Female	12	wMel	OreR	Male	4	wMel	22.5	10	10.67	67.5	9	90.00	9.60
4/3/21	OreR	Female	19	wMel	OreR	Male	4	wMel	22.5	28	29.87	67.5	22	78.57	23.47
4/3/21	OreR	Female	19	wMel	OreR	Male	4	wMel	22.5	0	0.00	67.5	NA	NA	NA
4/3/21	OreR	Female	19	wMel	OreR	Male	4	wMel	22.5	15	16.00	67.5	11	73.33	11.73
4/3/21	OreR	Female	19	wMel	OreR	Male	4	wMel	22.5	21	22.40	67.5	19	90.48	20.27
4/3/21	OreR	Female	19	wMel	OreR	Male	4	wMel	22.5	46	49.07	67.5	0	0.00	0.00
4/3/21	OreR	Female	19	wMel	OreR	Male	4	wMel	22.5	60	64.00	67.5	58	96.67	61.87
4/12/21	mei-P26[1]	Female	14	uninfected	OreR	Male	5	uninfected	24.25	0	0.00	49	NA	NA	NA
4/12/21	mei-P26[1]	Female	14	uninfected	OreR	Male	5	uninfected	24.25	0	0.00	49	NA	NA	NA
4/12/21	mei-P26[1]	Female	14	wMel	OreR	Male	5	wMel	24.25	0	0.00	49	NA	NA	NA
4/12/21	mei-P26[1]	Female	14	wMel	OreR	Male	5	wMel	24.25	31	30.68	49	8	25.81	7.92
4/12/21	mei-P26[1]	Female	15	wMel	OreR	Male	5	wMel	24.25	1	0.99	49	1	100.00	0.99
4/12/21	mei-P26[1]/mei-P26[mfs1]	Female	14	wMel	OreR	Male	5	wMel	24.25	0	0.00	49	NA	NA	NA
4/12/21	mei-P26[1]/mei-P26[mfs1]	Female	14	wMel	OreR	Male	5	wMel	24.25	5	4.95	49	2	40.00	1.98
4/12/21	nos-Gal4/CyO	Female	15	wMel	OreR	Male	5	wMel	24.25	9	8.91	49	7	77.78	6.93
4/12/21	nos-Gal4/CyO	Female	15	wMel	OreR	Male	5	wMel	24.25	68	67.30	49	62	91.18	61.36
4/12/21	nos-Gal4/CyO	Female	15	wMel	OreR	Male	5	wMel	24.25	46	45.53	49	42	91.30	41.57
4/12/21	OreR	Female	11	uninfected	OreR	Male	5	uninfected	24.25	22	21.77	49	19	86.36	18.80
4/12/21	OreR	Female	11	uninfected	OreR	Male	5	uninfected	24.25	62	61.36	49	55	88.71	54.43
4/12/21	OreR	Female	13	uninfected	OreR	Male	5	uninfected	24.25	35	34.64	49	14	40.00	13.86
4/12/21	OreR	Female	13	uninfected	OreR	Male	5	uninfected	24.25	31	30.68	49	19	61.29	18.80
4/12/21	OreR	Female	13	uninfected	OreR	Male	5	uninfected	24.25	21	20.78	49	14	66.67	13.86
4/12/21	OreR	Female	13	wMel	OreR	Male	5	wMel	24.25	21	20.78	49	19	90.48	18.80
4/12/21	OreR	Female	13	wMel	OreR	Male	5	wMel	24.25	32	31.67	49	22	68.75	21.77
4/12/21	OreR	Female	13	wMel	OreR	Male	5	wMel	24.25	42	41.57	49	35	83.33	34.64
4/12/21	OreR	Female	13	wMel	OreR	Male	5	wMel	24.25	29	28.70	49	25	86.21	24.74
4/12/21	OreR	Female	14	wMel	OreR	Male	5	wMel	24.25	35	34.64	49	31	88.57	30.68
4/12/21	OreR	Female	14	wMel	OreR	Male	5	wMel	24.25	0	0.00	49	NA	NA	NA
4/12/21	OreR	Female	14	wMel	OreR	Male	5	wMel	24.25	15	14.85	49	15	100.00	14.85
4/12/21	OreR	Female	14	wMel	OreR	Male	5	wMel	24.25	1	0.99	49	1	100.00	0.99
4/12/21	OreR	Female	15	uninfected	OreR	Male	5	uninfected	24.25	6	5.94	49	4	66.67	3.96
4/12/21	OreR	Female	15	uninfected	OreR	Male	5	uninfected	24.25	0	0.00	49	NA	NA	NA
4/12/21	OreR	Female	16	uninfected	OreR	Male	5	uninfected	24.25	19	18.80	49	13	68.42	12.87
4/12/21	OreR	Female	16	wMel	OreR	Male	5	wMel	24.25	0	0.00	49	NA	NA	NA
4/12/21	OreR	Female	16	wMel	OreR	Male	5	wMel	24.25	2	1.98	49	1	50.00	0.99
4/12/21	OreR	Female	16	wMel	OreR	Male	5	wMel	24.25	25	24.74	49	19	76.00	18.80
4/16/21	mei-P26[1]/mei-P26[mfs1]	Female	9	wMel	OreR	Male	4-5	wMel	27	2	1.78	48	1	50.00	0.89
4/16/21	nos-Gal4/CyO	Female	2	wMel	OreR	Male	4-5	wMel	27	79	70.22	48	70	88.61	62.22
4/16/21	nos-Gal4/CyO	Female	2	wMel	OreR	Male	4-5	wMel	27	24	21.33	48	23	95.83	20.44
4/16/21	nos-Gal4/CyO	Female	2	wMel	OreR	Male	4-5	wMel	27	116	103.11	48	111	95.69	98.67
4/16/21	OreR	Female	7	uninfected	OreR	Male	4-5	uninfected	27	24	21.33	48	21	87.50	18.67
4/16/21	OreR	Female	7	uninfected	OreR	Male	4-5	uninfected	27	12	10.67	48	12	100.00	10.67
4/16/21	OreR	Female	7	uninfected	OreR	Male	4-5	uninfected	27	40	35.56	48	35	87.50	31.11
4/16/21	OreR	Female	7	wMel	OreR	Male	4-5	wMel	27	3	2.67	48	2	66.67	1.78
4/16/21	OreR	Female	7	wMel	OreR	Male	4-5	wMel	27	31	27.56	48	31	100.00	27.56
4/16/21	OreR	Female	7	wMel	OreR	Male	4-5	wMel	27	18	16.00	48	16	88.89	14.22
4/16/21	OreR	Female	7	wMel	OreR	Male	4-5	wMel	27	26	23.11	48	26	100.00	23.11
4/16/21	OreR	Female	9	uninfected	OreR	Male	4-5	uninfected	27	12	10.67	48	8	66.67	7.11
4/16/21	OreR	Female	9	uninfected	OreR	Male	4-5	uninfected	27	27	24.00	48	24	88.89	21.33
4/16/21	OreR	Female	9	uninfected	OreR	Male	4-5	uninfected	27	16	14.22	48	16	100.00	14.22
4/16/21	OreR	Female	9	uninfected	OreR	Male	4-5	uninfected	27	2	1.78	48	2	100.00	1.78
4/16/21	OreR	Female	9	wMel	OreR	Male	4-5	wMel	27	53	47.11	48	35	66.04	31.11
4/16/21	OreR	Female	9	wMel	OreR	Male	4-5	wMel	27	11	9.78	48	8	72.73	7.11
4/16/21	OreR	Female	9	wMel	OreR	Male	4-5	wMel	27	34	30.22	48	28	82.35	24.89
4/16/21	OreR	Female	9	wMel	OreR	Male	4-5	wMel	27	43	38.22	48	26	60.47	23.11
4/16/21	OreR	Female	15	uninfected	OreR	Male	4-5	uninfected	27	35	31.11	48	29	82.86	25.78
4/16/21	OreR	Female	15	uninfected	OreR	Male	4-5	uninfected	27	11	9.78	48	6	54.55	5.33
4/16/21	OreR	Female	15	uninfected	OreR	Male	4-5	uninfected	27	17	15.11	48	14	82.35	12.44
4/24/21	mei-P26_RNAi	Female	3	wMel	OreR	Male	1-2	wMel	24.5	86	84.24	46.75	64	74.42	62.69
4/24/21	mei-P26_RNAi	Female	3	wMel	OreR	Male	1-2	wMel	24.5	0	0.00	46.75	NA	NA	NA
4/24/21	mei-P26_RNAi	Female	9	wMel	OreR	Male	1-2	wMel	24.5	102	99.92	46.75	80	78.43	78.37
4/24/21	mei-P26_RNAi	Female	9	wMel	OreR	Male	1-2	wMel	24.5	54	52.90	46.75	43	79.63	42.12
4/24/21	mei-P26_RNAi	Female	9	wMel	OreR	Male	1-2	wMel	24.5	1	0.98	46.75	1	100.00	0.98
4/24/21	mei-P26_RNAi	Female	9	wMel	OreR	Male	1-2	wMel	24.5	43	42.12	46.75	34	79.07	33.31
4/24/21	mei-P26[1]/mei-P26[mfs1]	Female	11	uninfected	OreR	Male	3-6	uninfected	24.5	0	0.00	46.75	NA	NA	NA
4/24/21	nos-Gal4/CyO	Female	3	wMel	OreR	Male	1-2	wMel	24.5	63	61.71	46.75	55	87.30	53.88
4/24/21	nos-Gal4/CyO	Female	3	wMel	OreR	Male	1-2	wMel	24.5	56	54.86	46.75	49	87.50	48.00
4/24/21	nos-Gal4/CyO	Female	8	wMel	OreR	Male	1-2	wMel	24.5	57	55.84	46.75	53	92.98	51.92
4/24/21	nos-Gal4/CyO	Female	9	wMel	OreR	Male	1-2	wMel	24.5	1	0.98	46.75	1	100.00	0.98
4/24/21	nos-Gal4/CyO	Female	9	wMel	OreR	Male	1-2	wMel	24.5	20	19.59	46.75	18	90.00	17.63
4/24/21	nos-Gal4/CyO	Female	9	wMel	OreR	Male	1-2	wMel	24.5	69	67.59	46.75	45	65.22	44.08
4/24/21	nos-Gal4/CyO	Female	11	wMel	OreR	Male	3-6	wMel	24.5	73	71.51	46.75	70	95.89	68.57
4/24/21	nos-Gal4/CyO	Female	11	wMel	OreR	Male	3-6	wMel	24.5	77	75.43	46.75	72	93.51	70.53
4/24/21	nos-Gal4/CyO	Female	11	wMel	OreR	Male	3-6	wMel	24.5	0	0.00	46.75	NA	NA	NA
4/24/21	nos-Gal4/CyO	Female	12	uninfected	OreR	Male	3-6	uninfected	24.5	21	20.57	46.75	11	52.38	10.78
4/24/21	OreR	Female	7	uninfected	OreR	Male	1-2	uninfected	24.5	21	20.57	46.75	9	42.86	8.82
4/24/21	OreR	Female	7	uninfected	OreR	Male	1-2	uninfected	24.5	0	0.00	46.75	NA	NA	NA
4/24/21	OreR	Female	7	uninfected	OreR	Male	1-2	uninfected	24.5	1	0.98	46.75	0	0.00	0.00
4/24/21	OreR	Female	9	uninfected	OreR	Male	1-2	uninfected	24.5	19	18.61	46.75	13	68.42	12.73
4/24/21	OreR	Female	9	uninfected	OreR	Male	1-2	uninfected	24.5	32	31.35	46.75	28	87.50	27.43
4/24/21	OreR	Female	9	uninfected	OreR	Male	1-2	uninfected	24.5	37	36.24	46.75	32	86.49	31.35
4/24/21	OreR	Female	9	wMel	OreR	Male	1-2	wMel	24.5	68	66.61	46.75	61	89.71	59.76
4/24/21	OreR	Female	9	wMel	OreR	Male	1-2	wMel	24.5	1	0.98	46.75	1	100.00	0.98
4/24/21	OreR	Female	9	wMel	OreR	Male	1-2	wMel	24.5	35	34.29	46.75	15	42.86	14.69
4/24/21	OreR	Female	11	uninfected	OreR	Male	3-6	uninfected	24.5	28	27.43	46.75	22	78.57	21.55
4/24/21	OreR	Female	11	uninfected	OreR	Male	3-6	uninfected	24.5	39	38.20	46.75	32	82.05	31.35
4/24/21	OreR	Female	11	uninfected	OreR	Male	3-6	uninfected	24.5	45	44.08	46.75	37	82.22	36.24
4/24/21	OreR	Female	11	uninfected	OreR	Male	3-6	uninfected	24.5	26	25.47	46.75	22	84.62	21.55
4/24/21	OreR	Female	11	wMel	OreR	Male	3-6	wMel	24.5	26	25.47	46.75	24	92.31	23.51
4/24/21	OreR	Female	11	wMel	OreR	Male	3-6	wMel	24.5	27	26.45	46.75	24	88.89	23.51
4/24/21	OreR	Female	11	wMel	OreR	Male	3-6	wMel	24.5	0	0.00	46.75	NA	NA	NA
4/24/21	OreR	Female	11	wMel	OreR	Male	3-6	wMel	24.5	25	24.49	46.75	23	92.00	22.53
4/24/21	OreR	Female	12	uninfected	OreR	Male	3-6	uninfected	24.5	39	38.20	46.75	28	71.79	27.43
4/24/21	OreR	Female	12	uninfected	OreR	Male	3-6	uninfected	24.5	0	0.00	46.75	NA	NA	NA
4/24/21	OreR	Female	14	uninfected	OreR	Male	3-6	uninfected	24.5	1	0.98	46.75	0	0.00	0.00
4/24/21	OreR	Female	14	uninfected	OreR	Male	3-6	uninfected	24.5	2	1.96	46.75	1	50.00	0.98
4/24/21	OreR	Female	14	uninfected	OreR	Male	3-6	uninfected	24.5	11	10.78	46.75	0	0.00	0.00
4/24/21	OreR	Female	14	uninfected	OreR	Male	3-6	uninfected	24.5	20	19.59	46.75	13	65.00	12.73
4/24/21	OreR	Female	14	wMel	OreR	Male	3-6	wMel	24.5	42	41.14	46.75	35	83.33	34.29
4/24/21	OreR	Female	14	wMel	OreR	Male	3-6	wMel	24.5	0	0.00	46.75	NA	NA	NA
4/24/21	OreR	Female	14	wMel	OreR	Male	3-6	wMel	24.5	26	25.47	46.75	23	88.46	22.53
4/24/21	OreR	Female	14	wMel	OreR	Male	3-6	wMel	24.5	59	57.80	46.75	52	88.14	50.94
4/24/21	OreR	Female	17	uninfected	OreR	Male	3-6	uninfected	24.5	16	15.67	46.75	8	50.00	7.84
4/24/21	OreR	Female	17	uninfected	OreR	Male	3-6	uninfected	24.5	19	18.61	46.75	8	42.11	7.84
5/5/21	mei-P26_RNAi	Female	9	uninfected	OreR	Male	2-4	uninfected	26.25	61	55.77	49	41	67.21	37.49
5/5/21	mei-P26_RNAi	Female	9	uninfected	OreR	Male	2-4	uninfected	26.25	0	0.00	49	NA	NA	NA
5/5/21	mei-P26_RNAi	Female	11	uninfected	OreR	Male	2-4	uninfected	26.25	44	40.23	49	30	68.18	27.43
5/5/21	mei-P26[mfs1]	Female	11	uninfected	OreR	Male	5	uninfected	26.25	0	0.00	49	NA	NA	NA
5/5/21	mei-P26[mfs1]	Female	11	uninfected	OreR	Male	5	uninfected	26.25	0	0.00	49	NA	NA	NA
5/5/21	nos-Gal4/CyO	Female	2	uninfected	OreR	Male	2-4	uninfected	26.25	88	80.46	49	82	93.18	74.97
5/5/21	nos-Gal4/CyO	Female	9	uninfected	OreR	Male	2-4	uninfected	26.25	45	41.14	49	42	93.33	38.40
5/5/21	nos-Gal4/CyO	Female	11	uninfected	OreR	Male	2-4	uninfected	26.25	68	62.17	49	65	95.59	59.43
5/5/21	OreR	Female	12	uninfected	OreR	Male	5	uninfected	26.25	17	15.54	49	9	52.94	8.23
5/5/21	OreR	Female	12	uninfected	OreR	Male	5	uninfected	26.25	22	20.11	49	20	90.91	18.29
5/5/21	OreR	Female	12	uninfected	OreR	Male	5	uninfected	26.25	21	19.20	49	8	38.10	7.31
5/5/21	OreR	Female	14	uninfected	OreR	Male	5	uninfected	26.25	26	23.77	49	18	69.23	16.46
5/5/21	OreR	Female	14	uninfected	OreR	Male	5	uninfected	26.25	9	8.23	49	0	0.00	0.00
5/5/21	OreR	Female	14	uninfected	OreR	Male	5	uninfected	26.25	31	28.34	49	20	64.52	18.29
5/5/21	OreR	Female	20	uninfected	OreR	Male	5	uninfected	26.25	4	3.66	49	2	50.00	1.83
5/5/21	OreR	Female	20	uninfected	OreR	Male	5	uninfected	26.25	1	0.91	49	0	0.00	0.00
5/5/21	OreR	Female	20	uninfected	OreR	Male	5	uninfected	26.25	0	0.00	49	NA	NA	NA
5/5/21	OreR	Female	22	uninfected	OreR	Male	5	uninfected	26.25	3	2.74	49	0	0.00	0.00
5/5/21	OreR	Female	22	uninfected	OreR	Male	5	uninfected	26.25	1	0.91	49	0	0.00	0.00
5/5/21	OreR	Female	22	uninfected	OreR	Male	5	uninfected	26.25	16	14.63	49	14	87.50	12.80
5/7/21	mei-P26_RNAi	Female	7	wMel	OreR	Male	4-6	wMel	27.25	4	3.52	64	4	100.00	3.52
5/7/21	mei-P26_RNAi	Female	7	wMel	OreR	Male	4-6	wMel	27.25	1	0.88	64	1	100.00	0.88
5/7/21	mei-P26_RNAi	Female	7	wMel	OreR	Male	4-6	wMel	27.25	29	25.54	64	24	82.76	21.14
5/7/21	mei-P26_RNAi	Female	9	wMel	OreR	Male	4-6	wMel	27.25	1	0.88	64	1	100.00	0.88
5/7/21	mei-P26_RNAi	Female	9	wMel	OreR	Male	4-6	wMel	27.25	74	65.17	64	58	78.38	51.08
5/7/21	mei-P26_RNAi	Female	11	wMel	OreR	Male	4-6	wMel	27.25	6	5.28	64	6	100.00	5.28
5/7/21	mei-P26_RNAi	Female	11	wMel	OreR	Male	4-6	wMel	27.25	0	0.00	64	NA	NA	NA
5/7/21	nos-Gal4/CyO	Female	3	uninfected	OreR	Male	4-6	uninfected	27.25	47	41.39	64	44	93.62	38.75
5/7/21	nos-Gal4/CyO	Female	3	wMel	OreR	Male	4-6	wMel	27.25	1	0.88	64	1	100.00	0.88
5/7/21	nos-Gal4/CyO	Female	3	wMel	OreR	Male	4-6	wMel	27.25	1	0.88	64	1	100.00	0.88
5/7/21	nos-Gal4/CyO	Female	3	wMel	OreR	Male	4-6	wMel	27.25	30	26.42	64	28	93.33	24.66
5/7/21	nos-Gal4/CyO	Female	11	wMel	OreR	Male	4-6	wMel	27.25	9	7.93	64	7	77.78	6.17
5/7/21	OreR	Female	4	wMel	OreR	Male	4-6	wMel	27.25	0	0.00	64	NA	NA	NA
5/7/21	OreR	Female	4	wMel	OreR	Male	4-6	wMel	27.25	23	20.26	64	19	82.61	16.73
5/7/21	OreR	Female	11	uninfected	OreR	Male	4-6	uninfected	27.25	24	21.14	64	18	75.00	15.85
5/7/21	OreR	Female	11	uninfected	OreR	Male	4-6	uninfected	27.25	10	8.81	64	9	90.00	7.93
5/7/21	OreR	Female	11	uninfected	OreR	Male	4-6	uninfected	27.25	16	14.09	64	12	75.00	10.57
5/7/21	OreR	Female	11	uninfected	OreR	Male	4-6	uninfected	27.25	26	22.90	64	17	65.38	14.97
5/7/21	OreR	Female	11	wMel	OreR	Male	4-6	wMel	27.25	1	0.88	64	1	100.00	0.88
5/7/21	OreR	Female	11	wMel	OreR	Male	4-6	wMel	27.25	1	0.88	64	1	100.00	0.88
5/7/21	OreR	Female	11	wMel	OreR	Male	4-6	wMel	27.25	1	0.88	64	1	100.00	0.88
5/7/21	OreR	Female	14	wMel	OreR	Male	4-6	wMel	27.25	19	16.73	64	15	78.95	13.21
5/7/21	OreR	Female	14	wMel	OreR	Male	4-6	wMel	27.25	2	1.76	64	2	100.00	1.76
5/7/21	OreR	Female	14	wMel	OreR	Male	4-6	wMel	27.25	16	14.09	64	15	93.75	13.21
5/7/21	OreR	Female	14	wMel	OreR	Male	4-6	wMel	27.25	4	3.52	64	4	100.00	3.52
5/7/21	OreR	Female	16	wMel	OreR	Male	4-6	wMel	27.25	14	12.33	64	14	100.00	12.33
5/7/21	OreR	Female	16	wMel	OreR	Male	4-6	wMel	27.25	33	29.06	64	32	96.97	28.18
5/7/21	OreR	Female	16	wMel	OreR	Male	4-6	wMel	27.25	37	32.59	64	34	91.89	29.94
5/7/21	OreR	Female	16	wMel	OreR	Male	4-6	wMel	27.25	44	38.75	64	40	90.91	35.23
5/7/21	OreR	Female	20	wMel	OreR	Male	4-6	wMel	27.25	0	0.00	64	NA	NA	NA
5/7/21	OreR	Female	20	wMel	OreR	Male	4-6	wMel	27.25	1	0.88	64	1	100.00	0.88
5/7/21	OreR	Female	20	wMel	OreR	Male	4-6	wMel	27.25	12	10.57	64	9	75.00	7.93
5/7/21	OreR	Female	24	wMel	OreR	Male	4-6	wMel	27.25	20	17.61	64	18	90.00	15.85
5/7/21	OreR	Female	24	wMel	OreR	Male	4-6	wMel	27.25	31	27.30	64	29	93.55	25.54
5/7/21	OreR	Female	24	wMel	OreR	Male	4-6	wMel	27.25	25	22.02	64	21	84.00	18.50
5/7/21	OreR	Female	27	wMel	OreR	Male	4-6	wMel	27.25	39	34.35	64	37	94.87	32.59
5/7/21	OreR	Female	27	wMel	OreR	Male	4-6	wMel	27.25	30	26.42	64	28	93.33	24.66
5/7/21	OreR	Female	27	wMel	OreR	Male	4-6	wMel	27.25	0	0.00	64	NA	NA	NA
5/7/21	OreR	Female	28	wMel	OreR	Male	4-6	wMel	27.25	13	11.45	64	12	92.31	10.57
5/7/21	OreR	Female	28	wMel	OreR	Male	4-6	wMel	27.25	56	49.32	64	33	58.93	29.06
5/7/21	OreR	Female	28	wMel	OreR	Male	4-6	wMel	27.25	21	18.50	64	17	80.95	14.97
5/15/21	mei-P26_RNAi	Female	2	wMel	OreR	Male	5-7	wMel	23.25	39	40.26	64.5	21	53.85	21.68
5/15/21	mei-P26_RNAi	Female	2	wMel	OreR	Male	5-7	wMel	23.25	47	48.52	64.5	23	48.94	23.74
5/15/21	mei-P26_RNAi	Female	3	wMel	OreR	Male	5-7	wMel	23.25	24	24.77	64.5	10	41.67	10.32
5/15/21	mei-P26_RNAi	Female	3	wMel	OreR	Male	5-7	wMel	23.25	35	36.13	64.5	24	68.57	24.77
5/15/21	mei-P26_RNAi	Female	3	wMel	OreR	Male	5-7	wMel	23.25	32	33.03	64.5	19	59.38	19.61
5/15/21	mei-P26_RNAi	Female	4	uninfected	OreR	Male	4	uninfected	23.25	30	30.97	64.5	16	53.33	16.52
5/15/21	mei-P26_RNAi	Female	4	uninfected	OreR	Male	4	uninfected	23.25	51	52.65	64.5	22	43.14	22.71
5/15/21	mei-P26[mfs1]	Female	4	uninfected	OreR	Male	5-7	uninfected	23.25	0	0.00	64.5	NA	NA	NA
5/15/21	mei-P26[mfs1]	Female	8	uninfected	OreR	Male	4	uninfected	23.25	0	0.00	64.5	NA	NA	NA
5/15/21	nos-Gal4/CyO	Female	2	wMel	OreR	Male	5-7	wMel	23.25	21	21.68	64.5	21	100.00	21.68
5/15/21	nos-Gal4/CyO	Female	2	wMel	OreR	Male	5-7	wMel	23.25	40	41.29	64.5	39	97.50	40.26
5/15/21	nos-Gal4/CyO	Female	2	wMel	OreR	Male	5-7	wMel	23.25	65	67.10	64.5	62	95.38	64.00
5/15/21	nos-Gal4/CyO	Female	3	wMel	OreR	Male	5-7	wMel	23.25	52	53.68	64.5	47	90.38	48.52
5/15/21	nos-Gal4/CyO	Female	3	wMel	OreR	Male	5-7	wMel	23.25	40	41.29	64.5	34	85.00	35.10
5/15/21	nos-Gal4/CyO	Female	3	wMel	OreR	Male	5-7	wMel	23.25	56	57.81	64.5	55	98.21	56.77
5/15/21	nos-Gal4/CyO	Female	5	wMel	OreR	Male	4	wMel	23.25	62	64.00	64.5	61	98.39	62.97
5/15/21	nos-Gal4/CyO	Female	5	wMel	OreR	Male	4	wMel	23.25	38	39.23	64.5	36	94.74	37.16
5/15/21	nos-Gal4/CyO	Female	8	wMel	OreR	Male	4	wMel	23.25	1	1.03	64.5	1	100.00	1.03
5/15/21	nos-Gal4/CyO	Female	11	wMel	OreR	Male	4	wMel	23.25	59	60.90	64.5	55	93.22	56.77
5/15/21	nos-Gal4/CyO	Female	11	wMel	OreR	Male	4	wMel	23.25	15	15.48	64.5	15	100.00	15.48
5/15/21	nos-Gal4/CyO	Female	11	wMel	OreR	Male	4	wMel	23.25	55	56.77	64.5	52	94.55	53.68
5/15/21	nos-Gal4/Sb	Female	4	uninfected	OreR	Male	5-7	uninfected	23.25	50	51.61	64.5	47	94.00	48.52
5/15/21	nos-Gal4/Sb	Female	4	wMel	OreR	Male	5-7	wMel	23.25	60	61.94	64.5	59	98.33	60.90
5/15/21	nos-Gal4/Sb	Female	4	wMel	OreR	Male	5-7	wMel	23.25	47	48.52	64.5	39	82.98	40.26
5/15/21	nos-Gal4/Sb	Female	4	wMel	OreR	Male	5-7	wMel	23.25	0	0.00	64.5	NA	NA	NA
5/15/21	nos-Gal4/Sb	Female	4	wMel	OreR	Male	5-7	wMel	23.25	68	70.19	64.5	66	97.06	68.13
5/15/21	nos-Gal4/Sb	Female	5	uninfected	OreR	Male	4	uninfected	23.25	53	54.71	64.5	48	90.57	49.55
5/15/21	OreR	Female	19	uninfected	OreR	Male	4	uninfected	23.25	21	21.68	64.5	20	95.24	20.65
5/15/21	OreR	Female	19	uninfected	OreR	Male	4	uninfected	23.25	3	3.10	64.5	3	100.00	3.10
5/15/21	OreR	Female	19	uninfected	OreR	Male	4	uninfected	23.25	19	19.61	64.5	18	94.74	18.58
5/15/21	OreR	Female	19	uninfected	OreR	Male	4	uninfected	23.25	11	11.35	64.5	9	81.82	9.29
5/15/21	OreR	Female	22	wMel	OreR	Male	4	wMel	23.25	0	0.00	64.5	NA	NA	NA
5/15/21	OreR	Female	22	wMel	OreR	Male	4	wMel	23.25	0	0.00	64.5	NA	NA	NA
5/15/21	OreR	Female	22	wMel	OreR	Male	4	wMel	23.25	29	29.94	64.5	26	89.66	26.84
5/15/21	OreR	Female	22	wMel	OreR	Male	4	wMel	23.25	33	34.06	64.5	31	93.94	32.00
5/15/21	OreR	Female	22	wMel	OreR	Male	4	wMel	23.25	42	43.35	64.5	40	95.24	41.29
5/15/21	OreR	Female	22	wMel	OreR	Male	4	wMel	23.25	52	53.68	64.5	47	90.38	48.52
5/24/21	mei-P26_RNAi	Female	7	uninfected	OreR	Male	3-4	uninfected	26	36	33.23	49	24	66.67	22.15
5/24/21	mei-P26_RNAi	Female	7	wMel	OreR	Male	3-4	wMel	26	37	34.15	49	29	78.38	26.77
5/24/21	mei-P26_RNAi	Female	11	wMel	OreR	Male	3-4	wMel	26	65	60.00	49	54	83.08	49.85
5/24/21	mei-P26_RNAi	Female	11	wMel	OreR	Male	3-4	wMel	26	86	79.38	49	72	83.72	66.46
5/24/21	mei-P26[mfs1]	Female	7	uninfected	OreR	Male	3-4	uninfected	26	0	0.00	49	NA	NA	NA
5/24/21	mei-P26[mfs1]	Female	7	uninfected	OreR	Male	3-4	uninfected	26	0	0.00	49	NA	NA	NA
5/24/21	nos-Gal4/CyO	Female	5	uninfected	OreR	Male	3-4	uninfected	26	76	70.15	49	72	94.74	66.46
5/24/21	nos-Gal4/CyO	Female	5	wMel	OreR	Male	3-4	wMel	26	67	61.85	49	60	89.55	55.38
5/24/21	nos-Gal4/CyO	Female	5	wMel	OreR	Male	3-4	wMel	26	70	64.62	49	61	87.14	56.31
5/24/21	nos-Gal4/CyO	Female	5	wMel	OreR	Male	3-4	wMel	26	86	79.38	49	80	93.02	73.85
5/24/21	nos-Gal4/CyO	Female	6	uninfected	OreR	Male	3-4	uninfected	26	58	53.54	49	54	93.10	49.85
5/24/21	nos-Gal4/CyO	Female	6	uninfected	OreR	Male	3-4	uninfected	26	67	61.85	49	61	91.04	56.31
5/24/21	nos-Gal4/CyO	Female	6	uninfected	OreR	Male	3-4	uninfected	26	62	57.23	49	54	87.10	49.85
5/24/21	nos-Gal4/CyO	Female	11	wMel	OreR	Male	5	wMel	26	45	41.54	49	43	95.56	39.69
5/24/21	nos-Gal4/CyO	Female	15	wMel	OreR	Male	5	wMel	26	54	49.85	49	51	94.44	47.08
5/24/21	nos-Gal4/Sb	Female	3	uninfected	OreR	Male	1-2	uninfected	26	25	23.08	49	22	88.00	20.31
5/24/21	nos-Gal4/Sb	Female	5	uninfected	OreR	Male	3-4	uninfected	26	41	37.85	49	38	92.68	35.08
5/24/21	nos-Gal4/Sb	Female	5	uninfected	OreR	Male	3-4	uninfected	26	51	47.08	49	49	96.08	45.23
5/24/21	nos-Gal4/Sb	Female	5	wMel	OreR	Male	1-2	wMel	26	69	63.69	49	67	97.10	61.85
5/24/21	nos-Gal4/Sb	Female	11	uninfected	OreR	Male	3-4	uninfected	26	4	3.69	49	0	0.00	0.00
5/24/21	nos-Gal4/Sb	Female	11	uninfected	OreR	Male	3-4	uninfected	26	19	17.54	49	17	89.47	15.69
5/24/21	nos-Gal4/Sb	Female	11	uninfected	OreR	Male	3-4	uninfected	26	42	38.77	49	39	92.86	36.00
5/24/21	nos-Gal4/Sb	Female	12	uninfected	OreR	Male	5	uninfected	26	14	12.92	49	11	78.57	10.15
5/24/21	OreR	Female	3	uninfected	OreR	Male	1-2	uninfected	26	28	25.85	49	22	78.57	20.31
5/24/21	OreR	Female	3	uninfected	OreR	Male	1-2	uninfected	26	44	40.62	49	41	93.18	37.85
5/24/21	OreR	Female	11	uninfected	OreR	Male	3-4	uninfected	26	38	35.08	49	35	92.11	32.31
5/24/21	OreR	Female	11	uninfected	OreR	Male	3-4	uninfected	26	36	33.23	49	22	61.11	20.31
5/24/21	OreR	Female	11	uninfected	OreR	Male	3-4	uninfected	26	39	36.00	49	32	82.05	29.54
5/24/21	OreR	Female	13	uninfected	OreR	Male	5	uninfected	26	4	3.69	49	3	75.00	2.77
5/24/21	OreR	Female	13	uninfected	OreR	Male	5	uninfected	26	24	22.15	49	21	87.50	19.38
5/24/21	OreR	Female	13	uninfected	OreR	Male	5	uninfected	26	0	0.00	49	NA	NA	NA
5/24/21	OreR	Female	13	wMel	OreR	Male	5	wMel	26	31	28.62	49	30	96.77	27.69
5/24/21	OreR	Female	13	wMel	OreR	Male	5	wMel	26	47	43.38	49	40	85.11	36.92
5/24/21	OreR	Female	17	uninfected	OreR	Male	5	uninfected	26	9	8.31	49	7	77.78	6.46
5/24/21	OreR	Female	28	uninfected	OreR	Male	5	uninfected	26	0	0.00	49	NA	NA	NA
5/24/21	OreR	Female	28	uninfected	OreR	Male	5	uninfected	26	15	13.85	49	9	60.00	8.31
5/24/21	OreR	Female	28	uninfected	OreR	Male	5	uninfected	26	39	36.00	49	28	71.79	25.85
5/29/21	nos-Gal4/CyO	Female	3	wMel	OreR	Male	3	wMel	26	81	74.77	48	75	92.59	69.23
5/29/21	nos-Gal4/CyO	Female	3	wMel	OreR	Male	3	wMel	26	75	69.23	48	71	94.67	65.54
5/29/21	nos-Gal4/CyO	Female	12	wMel	OreR	Male	6-7	wMel	26	59	54.46	48	53	89.83	48.92
5/29/21	nos-Gal4/CyO	Female	12	wMel	OreR	Male	6-7	wMel	26	48	44.31	48	42	87.50	38.77
5/29/21	nos-Gal4/CyO	Female	12	wMel	OreR	Male	6-7	wMel	26	28	25.85	48	24	85.71	22.15
5/29/21	nos-Gal4/Sb	Female	2	wMel	OreR	Male	3	wMel	26	71	65.54	48	67	94.37	61.85
5/29/21	nos-Gal4/Sb	Female	2	wMel	OreR	Male	3	wMel	26	32	29.54	48	32	100.00	29.54
5/29/21	nos-Gal4/Sb	Female	2	wMel	OreR	Male	3	wMel	26	62	57.23	48	56	90.32	51.69
5/29/21	nos-Gal4/Sb	Female	5	wMel	OreR	Male	5	wMel	26	53	48.92	48	53	100.00	48.92
5/29/21	nos-Gal4/Sb	Female	6	wMel	OreR	Male	6-7	wMel	26	72	66.46	48	64	88.89	59.08
5/29/21	OreR	Female	2	wMel	OreR	Male	3	wMel	26	43	39.69	48	42	97.67	38.77
5/29/21	OreR	Female	2	wMel	OreR	Male	3	wMel	26	37	34.15	48	32	86.49	29.54
5/29/21	OreR	Female	2	wMel	OreR	Male	3	wMel	26	73	67.38	48	66	90.41	60.92
5/29/21	OreR	Female	4	wMel	OreR	Male	4	wMel	26	58	53.54	48	52	89.66	48.00
5/29/21	OreR	Female	4	wMel	OreR	Male	4	wMel	26	68	62.77	48	41	60.29	37.85
5/29/21	OreR	Female	12	uninfected	OreR	Male	6-7	uninfected	26	43	39.69	48	33	76.74	30.46
5/29/21	OreR	Female	12	uninfected	OreR	Male	6-7	uninfected	26	21	19.38	48	14	66.67	12.92
5/29/21	OreR	Female	12	uninfected	OreR	Male	6-7	uninfected	26	11	10.15	48	8	72.73	7.38
5/29/21	OreR	Female	12	uninfected	OreR	Male	6-7	uninfected	26	15	13.85	48	14	93.33	12.92
5/29/21	OreR	Female	16	uninfected	OreR	Male	6-7	uninfected	26	13	12.00	48	8	61.54	7.38
5/29/21	OreR	Female	16	uninfected	OreR	Male	6-7	uninfected	26	19	17.54	48	12	63.16	11.08
5/29/21	OreR	Female	16	uninfected	OreR	Male	6-7	uninfected	26	33	30.46	48	0	0.00	0.00
5/29/21	OreR	Female	16	uninfected	OreR	Male	6-7	uninfected	26	24	22.15	48	0	0.00	0.00
5/29/21	OreR	Female	18	uninfected	OreR	Male	6-7	uninfected	26	21	19.38	48	15	71.43	13.85
5/29/21	OreR	Female	18	uninfected	OreR	Male	6-7	uninfected	26	16	14.77	48	13	81.25	12.00
5/29/21	OreR	Female	18	uninfected	OreR	Male	6-7	uninfected	26	36	33.23	48	26	72.22	24.00
5/29/21	OreR	Female	18	wMel	OreR	Male	6-7	wMel	26	12	11.08	48	11	91.67	10.15
5/29/21	OreR	Female	18	wMel	OreR	Male	6-7	wMel	26	12	11.08	48	11	91.67	10.15
5/29/21	OreR	Female	18	wMel	OreR	Male	6-7	wMel	26	8	7.38	48	5	62.50	4.62
5/29/21	OreR	Female	18	wMel	OreR	Male	6-7	wMel	26	0	0.00	48	NA	NA	NA
5/30/21	mei-P26_RNAi	Female	4	uninfected	OreR	Male	4	uninfected	23.25	0	0.00	66	NA	NA	NA
5/30/21	mei-P26_RNAi	Female	4	uninfected	OreR	Male	4	uninfected	23.25	0	0.00	66	NA	NA	NA
5/30/21	mei-P26_RNAi	Female	4	uninfected	OreR	Male	4	uninfected	23.25	0	0.00	66	NA	NA	NA
5/30/21	mei-P26[mfs1]	Female	2	uninfected	OreR	Male	4	uninfected	23.25	0	0.00	66	NA	NA	NA
5/30/21	mei-P26[mfs1]	Female	2	uninfected	OreR	Male	4	uninfected	23.25	0	0.00	66	NA	NA	NA
5/30/21	mei-P26[mfs1]	Female	3	uninfected	OreR	Male	4	uninfected	23.25	0	0.00	66	NA	NA	NA
5/30/21	mei-P26[mfs1]	Female	3	uninfected	OreR	Male	4	uninfected	23.25	0	0.00	66	NA	NA	NA
5/30/21	mei-P26[mfs1]	Female	7	uninfected	OreR	Male	5	uninfected	23.25	0	0.00	66	NA	NA	NA
5/30/21	mei-P26[mfs1]	Female	7	uninfected	OreR	Male	5	uninfected	23.25	0	0.00	66	NA	NA	NA
5/30/21	mei-P26[mfs1]	Male	4	uninfected	OreR	Male	5	uninfected	23.25	0	0.00	66	NA	NA	NA
5/30/21	nos-Gal4/CyO	Female	2	uninfected	OreR	Male	4	uninfected	23.25	0	0.00	66	NA	NA	NA
5/30/21	nos-Gal4/CyO	Female	2	uninfected	OreR	Male	4	uninfected	23.25	0	0.00	66	NA	NA	NA
5/30/21	nos-Gal4/CyO	Female	2	uninfected	OreR	Male	4	uninfected	23.25	0	0.00	66	NA	NA	NA
5/30/21	nos-Gal4/CyO	Female	4	uninfected	OreR	Male	5	uninfected	23.25	17	17.55	66	14	82.35	14.45
5/30/21	nos-Gal4/CyO	Female	4	uninfected	OreR	Male	5	uninfected	23.25	1	1.03	66	1	100.00	1.03
5/30/21	nos-Gal4/CyO	Female	13	uninfected	OreR	Male	5	uninfected	23.25	62	64.00	66	50	80.65	51.61
5/30/21	nos-Gal4/CyO	Female	13	uninfected	OreR	Male	5	uninfected	23.25	8	8.26	66	7	87.50	7.23
5/30/21	nos-Gal4/Sb	Female	2	wMel	OreR	Male	3	wMel	23.25	0	0.00	66	NA	NA	NA
5/30/21	nos-Gal4/Sb	Female	2	wMel	OreR	Male	3	wMel	23.25	0	0.00	66	NA	NA	NA
5/30/21	nos-Gal4/Sb	Female	7	uninfected	OreR	Male	5	uninfected	23.25	29	29.94	66	28	96.55	28.90
5/30/21	nos-Gal4/Sb	Female	7	uninfected	OreR	Male	5	uninfected	23.25	35	36.13	66	32	91.43	33.03
5/30/21	OreR	Female	7	uninfected	OreR	Male	5	uninfected	23.25	0	0.00	66	NA	NA	NA
5/30/21	OreR	Female	7	uninfected	OreR	Male	5	uninfected	23.25	14	14.45	66	13	92.86	13.42
5/30/21	OreR	Female	7	uninfected	OreR	Male	5	uninfected	23.25	0	0.00	66	NA	NA	NA
5/30/21	OreR	Female	7	uninfected	OreR	Male	5	uninfected	23.25	1	1.03	66	1	100.00	1.03
6/8/21	mei-P26_RNAi	Female	6	wMel	OreR	Male	5	wMel	25	0	0.00	53	NA	NA	NA
6/8/21	mei-P26[mfs1]	Male	6	uninfected	OreR	Female	5	uninfected	25	0	0.00	53	NA	NA	NA
6/8/21	nos-Gal4/CyO	Female	6	uninfected	OreR	Male	4	uninfected	25	58	55.68	53	51	87.93	48.96
6/8/21	nos-Gal4/CyO	Female	6	uninfected	OreR	Male	4	uninfected	25	1	0.96	53	0	0.00	0.00
6/8/21	nos-Gal4/CyO	Female	6	uninfected	OreR	Male	4	uninfected	25	1	0.96	53	1	100.00	0.96
6/8/21	nos-Gal4/CyO	Female	6	wMel	OreR	Male	5	wMel	25	1	0.96	53	1	100.00	0.96
6/8/21	OreR	Female	4	wMel	OreR	Male	5	wMel	25	24	23.04	53	21	87.50	20.16
6/8/21	OreR	Female	13	uninfected	OreR	Male	5	uninfected	25	25	24.00	53	17	68.00	16.32
6/8/21	OreR	Female	13	uninfected	OreR	Male	5	uninfected	25	0	0.00	53	NA	NA	NA
6/8/21	OreR	Female	13	uninfected	OreR	Male	5	uninfected	25	0	0.00	53	NA	NA	NA
6/12/21	mei-P26_RNAi	Female	5	uninfected	OreR	Male	5-6	uninfected	25.5	63	59.29	45.75	42	66.67	39.53
6/12/21	mei-P26[mfs1]	Female	4	uninfected	OreR	Male	5-6	uninfected	25.5	0	0.00	45.75	NA	NA	NA
6/12/21	nos-Gal4/CyO	Female	11	wMel	OreR	Male	5-6	wMel	25.5	48	45.18	45.75	47	97.92	44.24
6/12/21	nos-Gal4/CyO	Female	11	wMel	OreR	Male	5-6	wMel	25.5	72	67.76	45.75	72	100.00	67.76
6/12/21	nos-Gal4/CyO	Female	17	wMel	OreR	Male	5-6	wMel	25.5	73	68.71	45.75	58	79.45	54.59
6/12/21	nos-Gal4/Sb	Female	17	wMel	OreR	Male	5-6	wMel	25.5	68	64.00	45.75	43	63.24	40.47
6/12/21	OreR	Female	19	uninfected	OreR	Male	5-6	uninfected	25.5	15	14.12	45.75	7	46.67	6.59
6/12/21	OreR	Female	19	uninfected	OreR	Male	5-6	uninfected	25.5	36	33.88	45.75	34	94.44	32.00
6/12/21	OreR	Female	19	uninfected	OreR	Male	5-6	uninfected	25.5	34	32.00	45.75	26	76.47	24.47
6/12/21	OreR	Female	19	uninfected	OreR	Male	5-6	uninfected	25.5	22	20.71	45.75	10	45.45	9.41
6/12/21	OreR	Female	30	wMel	OreR	Male	5-6	wMel	25.5	35	32.94	45.75	28	80.00	26.35
6/12/21	OreR	Female	30	wMel	OreR	Male	5-6	wMel	25.5	49	46.12	45.75	46	93.88	43.29
6/12/21	OreR	Female	30	wMel	OreR	Male	5-6	wMel	25.5	43	40.47	45.75	10	23.26	9.41
6/12/21	OreR	Female	30	wMel	OreR	Male	5-6	wMel	25.5	0	0.00	45.75	NA	NA	NA
6/12/21	OreR	Female	30	wMel	OreR	Male	5-6	wMel	25.5	48	45.18	45.75	36	75.00	33.88
6/12/21	OreR	Female	30	wMel	OreR	Male	5-6	wMel	25.5	49	46.12	45.75	42	85.71	39.53
6/14/21	OreR	Female	20	wMel	OreR	Male	5-6	wMel	44.5	0	0.00	43.75	NA	NA	NA
6/14/21	OreR	Female	20	wMel	OreR	Male	5-6	wMel	44.5	21	11.33	43.75	19	90.48	10.25
6/14/21	OreR	Female	20	wMel	OreR	Male	5-6	wMel	44.5	44	23.73	43.75	37	84.09	19.96
6/14/21	OreR	Female	21	uninfected	OreR	Male	5-6	uninfected	44.5	34	18.34	43.75	25	73.53	13.48
6/14/21	OreR	Female	21	uninfected	OreR	Male	5-6	uninfected	44.5	1	0.54	43.75	1	100.00	0.54
6/14/21	OreR	Female	22	uninfected	OreR	Male	5-6	uninfected	44.5	10	5.39	43.75	7	70.00	3.78
6/14/21	OreR	Female	22	uninfected	OreR	Male	5-6	uninfected	44.5	59	31.82	43.75	22	37.29	11.87
6/14/21	OreR	Female	22	uninfected	OreR	Male	5-6	uninfected	44.5	44	23.73	43.75	39	88.64	21.03
6/14/21	OreR	Female	22	uninfected	OreR	Male	5-6	uninfected	44.5	60	32.36	43.75	39	65.00	21.03
6/14/21	OreR	Female	22	uninfected	OreR	Male	5-6	uninfected	44.5	41	22.11	43.75	28	68.29	15.10
6/19/21	mei-P26_RNAi	Female	10	uninfected	OreR	Male	5	uninfected	24.25	33	32.66	67.25	10	30.30	9.90
6/19/21	mei-P26_RNAi	Female	15	uninfected	OreR	Male	5	uninfected	24.25	0	0.00	67.25	NA	NA	NA
6/19/21	nos-Gal4/CyO	Female	10	uninfected	OreR	Male	5	uninfected	24.25	32	31.67	67.25	29	90.63	28.70
6/19/21	nos-Gal4/CyO	Female	12	uninfected	OreR	Male	5	uninfected	24.25	34	33.65	67.25	28	82.35	27.71
6/19/21	nos-Gal4/CyO	Female	12	uninfected	OreR	Male	5	uninfected	24.25	82	81.15	67.25	66	80.49	65.32
6/19/21	OreR	Female	12	uninfected	OreR	Male	5	uninfected	24.25	8	7.92	67.25	4	50.00	3.96
6/19/21	OreR	Female	12	uninfected	OreR	Male	5	uninfected	24.25	19	18.80	67.25	16	84.21	15.84
6/19/21	OreR	Female	12	uninfected	OreR	Male	5	uninfected	24.25	32	31.67	67.25	26	81.25	25.73
6/19/21	OreR	Female	12	uninfected	OreR	Male	5	uninfected	24.25	25	24.74	67.25	24	96.00	23.75
6/19/21	OreR	Female	12	wMel	OreR	Male	5	wMel	24.25	47	46.52	67.25	45	95.74	44.54
6/19/21	OreR	Female	12	wMel	OreR	Male	5	wMel	24.25	51	50.47	67.25	47	92.16	46.52
6/19/21	OreR	Female	12	wMel	OreR	Male	5	wMel	24.25	52	51.46	67.25	41	78.85	40.58
6/19/21	OreR	Female	18	wMel	OreR	Male	5	wMel	24.25	15	14.85	67.25	1	6.67	0.99
6/19/21	OreR	Female	18	wMel	OreR	Male	5	wMel	24.25	41	40.58	67.25	26	63.41	25.73
6/19/21	OreR	Female	18	wMel	OreR	Male	5	wMel	24.25	0	0.00	67.25	NA	NA	NA
6/19/21	OreR	Female	23	uninfected	OreR	Male	5	uninfected	24.25	9	8.91	67.25	7	77.78	6.93
6/19/21	OreR	Female	23	uninfected	OreR	Male	5	uninfected	24.25	25	24.74	67.25	23	92.00	22.76
6/19/21	OreR	Female	23	uninfected	OreR	Male	5	uninfected	24.25	13	12.87	67.25	11	84.62	10.89
6/21/21	mei-P26_RNAi	Female	13	uninfected	OreR	Male	5-6	uninfected	25.25	46	43.72	72	25	54.35	23.76
6/21/21	mei-P26_RNAi	Female	13	uninfected	OreR	Male	5-6	uninfected	25.25	0	0.00	72	NA	NA	NA
6/21/21	mei-P26_RNAi	Female	13	wMel	OreR	Male	5-6	wMel	25.25	72	68.44	72	64	88.89	60.83
6/21/21	nos-Gal4/CyO	Female	13	uninfected	OreR	Male	5-6	uninfected	25.25	5	4.75	72	4	80.00	3.80
6/21/21	nos-Gal4/CyO	Female	13	uninfected	OreR	Male	5-6	uninfected	25.25	68	64.63	72	54	79.41	51.33
6/21/21	nos-Gal4/CyO	Female	13	uninfected	OreR	Male	5-6	uninfected	25.25	6	5.70	72	0	0.00	0.00
6/21/21	nos-Gal4/CyO	Female	13	uninfected	OreR	Male	5-6	uninfected	25.25	40	38.02	72	32	80.00	30.42
6/21/21	nos-Gal4/CyO	Female	13	wMel	OreR	Male	5-6	wMel	25.25	0	0.00	72	NA	NA	NA
6/21/21	OreR	Female	17	wMel	OreR	Male	5-6	wMel	25.25	1	0.95	72	1	100.00	0.95
6/21/21	OreR	Female	17	wMel	OreR	Male	5-6	wMel	25.25	52	49.43	72	49	94.23	46.57
6/21/21	OreR	Female	17	wMel	OreR	Male	5-6	wMel	25.25	32	30.42	72	30	93.75	28.51
6/21/21	OreR	Female	17	wMel	OreR	Male	5-6	wMel	25.25	40	38.02	72	38	95.00	36.12
6/21/21	OreR	Female	17	wMel	OreR	Male	5-6	wMel	25.25	11	10.46	72	11	100.00	10.46
6/21/21	OreR	Female	25	uninfected	OreR	Male	5-6	uninfected	25.25	32	30.42	72	23	71.88	21.86
6/25/21	mei-P26[1]	Female	11	uninfected	OreR	Male	6	uninfected	25.25	14	13.31	48	0	0.00	0.00
6/25/21	mei-P26[1]	Female	11	uninfected	OreR	Male	6	uninfected	25.25	0	0.00	48	NA	NA	NA
6/25/21	mei-P26[1]/mei-P26[mfs1]	Female	10	uninfected	OreR	Male	6	uninfected	25.25	0	0.00	48	NA	NA	NA
6/25/21	nos-Gal4/CyO	Female	29	wMel	OreR	Male	6	wMel	25.25	30	28.51	48	26	86.67	24.71
6/25/21	nos-Gal4/CyO	Female	29	wMel	OreR	Male	6	wMel	25.25	64	60.83	48	57	89.06	54.18
6/25/21	nos-Gal4/CyO	Female	29	wMel	OreR	Male	6	wMel	25.25	65	61.78	48	61	93.85	57.98
6/25/21	OreR	Female	22	uninfected	OreR	Male	6	uninfected	25.25	3	2.85	48	3	100.00	2.85
6/26/21	mei-P26_RNAi	Female	10	wMel	OreR	Male	5-6	wMel	24.75	54	52.36	63.5	41	75.93	39.76
6/26/21	nos-Gal4/CyO	Female	10	wMel	OreR	Male	5-6	wMel	24.75	64	62.06	63.5	63	98.44	61.09
6/26/21	nos-Gal4/CyO	Female	12	uninfected	OreR	Male	5-6	uninfected	24.75	0	0.00	63.5	NA	NA	NA
6/26/21	OreR	Female	23	uninfected	OreR	Male	5-6	uninfected	24.75	30	29.09	63.5	28	93.33	27.15
6/26/21	OreR	Female	23	uninfected	OreR	Male	5-6	uninfected	24.75	1	0.97	63.5	1	100.00	0.97
6/26/21	OreR	Female	23	wMel	OreR	Male	5-6	wMel	24.75	20	19.39	63.5	19	95.00	18.42
6/26/21	OreR	Female	23	wMel	OreR	Male	5-6	wMel	24.75	24	23.27	63.5	14	58.33	13.58
7/1/21	mei-P26_RNAi	Female	17	wMel	OreR	Male	2-6	wMel	25.5	62	58.35	88.25	51	82.26	48.00
7/1/21	mei-P26_RNAi	Female	17	wMel	OreR	Male	2-6	wMel	25.5	76	71.53	88.25	65	85.53	61.18
7/1/21	mei-P26_RNAi	Female	17	wMel	OreR	Male	2-6	wMel	25.5	66	62.12	88.25	58	87.88	54.59
7/1/21	nos-Gal4/CyO	Female	17	wMel	OreR	Male	2-6	wMel	25.5	72	67.76	88.25	69	95.83	64.94
7/1/21	OreR	Female	28	uninfected	OreR	Male	2-6	uninfected	25.5	12	11.29	88.25	9	75.00	8.47
7/1/21	OreR	Female	28	uninfected	OreR	Male	2-6	uninfected	25.5	35	32.94	88.25	31	88.57	29.18
7/1/21	OreR	Female	28	uninfected	OreR	Male	2-6	uninfected	25.5	13	12.24	88.25	12	92.31	11.29
7/7/21	mei-P26_RNAi	Female	21	uninfected	OreR	Male	5	uninfected	25.5	21	19.76	73	7	33.33	6.59
7/7/21	mei-P26[1]/mei-P26[mfs1]	Female	12	uninfected	OreR	Male	5	uninfected	25.5	0	0.00	73	NA	NA	NA
7/7/21	mei-P26[1]/mei-P26[mfs1]	Female	12	uninfected	OreR	Male	5	uninfected	25.5	1	0.94	73	0	0.00	0.00
7/7/21	mei-P26[1]/mei-P26[mfs1]	Female	12	uninfected	OreR	Male	5	uninfected	25.5	4	3.76	73	2	50.00	1.88
7/7/21	mei-P26[1]/mei-P26[mfs1]	Female	12	uninfected	OreR	Male	5	uninfected	25.5	0	0.00	73	NA	NA	NA
7/7/21	mei-P26[1]/mei-P26[mfs1]	Female	12	uninfected	OreR	Male	5	uninfected	25.5	0	0.00	73	NA	NA	NA
7/7/21	mei-P26[1]/mei-P26[mfs1]	Female	12	wMel	OreR	Male	5	wMel	25.5	9	8.47	73	2	22.22	1.88
7/7/21	mei-P26[1]/mei-P26[mfs1]	Female	13	uninfected	OreR	Male	5	uninfected	25.5	0	0.00	73	NA	NA	NA
7/7/21	mei-P26[1]/mei-P26[mfs1]	Female	13	uninfected	OreR	Male	5	uninfected	25.5	0	0.00	73	NA	NA	NA
7/7/21	mei-P26[1]/mei-P26[mfs1]	Female	13	uninfected	OreR	Male	5	uninfected	25.5	0	0.00	73	NA	NA	NA
7/7/21	mei-P26[1]/mei-P26[mfs1]	Female	13	wMel	OreR	Male	5	wMel	25.5	2	1.88	73	0	0.00	0.00
7/7/21	mei-P26[mfs1]	Female	12	wMel	OreR	Male	5	wMel	25.5	0	0.00	73	NA	NA	NA
7/7/21	mei-P26[mfs1]	Female	13	wMel	OreR	Male	5	wMel	25.5	0	0.00	73	NA	NA	NA
7/7/21	nos-Gal4/CyO	Female	21	uninfected	OreR	Male	5	uninfected	25.5	33	31.06	73	25	75.76	23.53
7/7/21	nos-Gal4/CyO	Female	21	uninfected	OreR	Male	5	uninfected	25.5	5	4.71	73	3	60.00	2.82
7/7/21	nos-Gal4/CyO	Female	25	uninfected	OreR	Male	5	uninfected	25.5	65	61.18	73	58	89.23	54.59
7/7/21	nos-Gal4/CyO	Female	25	uninfected	OreR	Male	5	uninfected	25.5	17	16.00	73	15	88.24	14.12
7/7/21	nos-Gal4/CyO	Female	28	wMel	OreR	Male	5	wMel	25.5	39	36.71	73	35	89.74	32.94
7/7/21	OreR	Female	23	wMel	OreR	Male	5	wMel	25.5	0	0.00	73	NA	NA	NA
7/7/21	OreR	Female	23	wMel	OreR	Male	5	wMel	25.5	40	37.65	73	13	32.50	12.24
7/7/21	OreR	Female	30	wMel	OreR	Male	5	wMel	25.5	27	25.41	73	21	77.78	19.76
7/7/21	OreR	Female	30	wMel	OreR	Male	5	wMel	25.5	38	35.76	73	19	50.00	17.88
7/7/21	OreR	Female	30	wMel	OreR	Male	5	wMel	25.5	7	6.59	73	5	71.43	4.71
7/7/21	OreR	Female	33	uninfected	OreR	Male	5	uninfected	25.5	7	6.59	73	7	100.00	6.59
7/7/21	OreR	Female	33	uninfected	OreR	Male	5	uninfected	25.5	16	15.06	73	15	93.75	14.12
7/7/21	OreR	Female	33	uninfected	OreR	Male	5	uninfected	25.5	15	14.12	73	15	100.00	14.12
7/7/21	OreR	Female	33	uninfected	OreR	Male	5	uninfected	25.5	3	2.82	73	3	100.00	2.82
7/8/21	mei-P26[1]	Female	12	uninfected	OreR	Male	1-5	uninfected	25.75	0	0.00	25.25	NA	NA	NA
7/8/21	mei-P26[1]	Female	12	uninfected	OreR	Male	1-5	uninfected	25.75	7	6.52	25.25	0	0.00	0.00
7/8/21	mei-P26[1]	Female	14	uninfected	OreR	Male	1-5	uninfected	25.75	0	0.00	25.25	NA	NA	NA
7/8/21	mei-P26[1]	Female	14	uninfected	OreR	Male	1-5	uninfected	25.75	12	11.18	25.25	0	0.00	0.00
7/8/21	mei-P26[1]/mei-P26[mfs1]	Female	12	uninfected	OreR	Male	1-5	uninfected	25.75	0	0.00	25.25	NA	NA	NA
7/8/21	mei-P26[mfs1]	Female	12	wMel	OreR	Male	1-5	wMel	25.75	0	0.00	25.25	NA	NA	NA
7/8/21	mei-P26[mfs1]	Female	12	wMel	OreR	Male	1-5	wMel	25.75	0	0.00	25.25	NA	NA	NA
7/8/21	nos-Gal4/CyO	Female	19	uninfected	OreR	Male	1-5	uninfected	25.75	61	56.85	25.25	32	52.46	29.83
7/8/21	nos-Gal4/CyO	Female	24	uninfected	OreR	Male	1-5	uninfected	25.75	8	7.46	25.25	5	62.50	4.66
8/15/21	mei-P26_RNAi	Female	11	uninfected	OreR	Male	4	uninfected	25.5	7	6.59	47.5	2	28.57	1.88
8/15/21	mei-P26_RNAi	Female	11	uninfected	OreR	Male	4	uninfected	25.5	3	2.82	47.5	1	33.33	0.94
8/15/21	mei-P26_RNAi	Female	12	uninfected	OreR	Male	4	uninfected	25.5	1	0.94	47.5	1	100.00	0.94
8/15/21	mei-P26[1]	Female	12	uninfected	OreR	Male	5-10	uninfected	25.5	0	0.00	47.5	NA	NA	NA
8/15/21	mei-P26[1]	Female	17	uninfected	OreR	Male	5-10	uninfected	25.5	2	1.88	47.5	0	0.00	0.00
8/15/21	mei-P26[1]	Female	17	uninfected	OreR	Male	5-10	uninfected	25.5	0	0.00	47.5	NA	NA	NA
8/15/21	mei-P26[1]	Female	17	uninfected	OreR	Male	5-10	uninfected	25.5	0	0.00	47.5	NA	NA	NA
8/15/21	mei-P26[1]	Female	24	uninfected	OreR	Male	5-10	uninfected	25.5	0	0.00	47.5	NA	NA	NA
8/15/21	mei-P26[1]	Female	24	uninfected	OreR	Male	5-10	uninfected	25.5	0	0.00	47.5	NA	NA	NA
8/15/21	mei-P26[1]	Female	24	uninfected	OreR	Male	5-10	uninfected	25.5	4	3.76	47.5	0	0.00	0.00
8/15/21	mei-P26[1]/mei-P26[mfs1]	Female	11	uninfected	OreR	Male	4	uninfected	25.5	0	0.00	47.5	NA	NA	NA
8/15/21	mei-P26[1]/mei-P26[mfs1]	Female	11	uninfected	OreR	Male	4	uninfected	25.5	0	0.00	47.5	NA	NA	NA
8/15/21	mei-P26[1]/mei-P26[mfs1]	Female	18	wMel	OreR	Male	4	wMel	25.5	0	0.00	47.5	NA	NA	NA
8/15/21	mei-P26[1]/mei-P26[mfs1]	Female	24	wMel	OreR	Male	4	wMel	25.5	1	0.94	47.5	0	0.00	0.00
8/15/21	mei-P26[1]/mei-P26[mfs1]	Female	24	wMel	OreR	Male	4	wMel	25.5	0	0.00	47.5	NA	NA	NA
8/15/21	mei-P26[1]/mei-P26[mfs1]	Female	25	wMel	OreR	Male	4	wMel	25.5	0	0.00	47.5	NA	NA	NA
8/15/21	mei-P26[1]/mei-P26[mfs1]	Female	27	wMel	OreR	Male	4	wMel	25.5	0	0.00	47.5	NA	NA	NA
8/15/21	mei-P26[1]/mei-P26[mfs1]	Female	27	wMel	OreR	Male	4	wMel	25.5	0	0.00	47.5	NA	NA	NA
8/15/21	mei-P26[1]/mei-P26[mfs1]	Female	27	wMel	OreR	Male	4	wMel	25.5	0	0.00	47.5	NA	NA	NA
8/15/21	mei-P26[1]/mei-P26[mfs1]	Female	27	wMel	OreR	Male	4	wMel	25.5	0	0.00	47.5	NA	NA	NA
8/15/21	nos-Gal4/CyO	Female	11	uninfected	OreR	Male	5-10	uninfected	25.5	0	0.00	47.5	NA	NA	NA
8/15/21	nos-Gal4/CyO	Female	11	uninfected	OreR	Male	5-10	uninfected	25.5	0	0.00	47.5	NA	NA	NA
8/15/21	nos-Gal4/CyO	Female	11	uninfected	OreR	Male	5-10	uninfected	25.5	0	0.00	47.5	NA	NA	NA
8/15/21	nos-Gal4/CyO	Female	12	uninfected	OreR	Male	4	uninfected	25.5	1	0.94	47.5	1	100.00	0.94
8/15/21	nos-Gal4/CyO	Female	12	wMel	OreR	Male	4	wMel	25.5	1	0.94	47.5	1	100.00	0.94
8/15/21	nos-Gal4/CyO	Female	12	wMel	OreR	Male	4	wMel	25.5	65	61.18	47.5	59	90.77	55.53
8/15/21	nos-Gal4/CyO	Female	25	wMel	OreR	Male	4	wMel	25.5	1	0.94	47.5	1	100.00	0.94
8/15/21	nos-Gal4/Sb	Female	4	wMel	OreR	Male	4	wMel	25.5	30	28.24	47.5	27	90.00	25.41
8/15/21	nos-Gal4/Sb	Female	4	wMel	OreR	Male	4	wMel	25.5	24	22.59	47.5	19	79.17	17.88
8/15/21	nos-Gal4/Sb	Female	4	wMel	OreR	Male	4	wMel	25.5	6	5.65	47.5	6	100.00	5.65
8/15/21	nos-Gal4/Sb	Female	5	wMel	OreR	Male	4	wMel	25.5	25	23.53	47.5	17	68.00	16.00
8/15/21	nos-Gal4/Sb	Female	5	wMel	OreR	Male	4	wMel	25.5	38	35.76	47.5	35	92.11	32.94
8/15/21	nos-Gal4/Sb	Female	5	wMel	OreR	Male	4	wMel	25.5	28	26.35	47.5	24	85.71	22.59
8/15/21	OreR	Female	11	wMel	OreR	Male	4	wMel	25.5	73	68.71	47.5	51	69.86	48.00
8/15/21	OreR	Female	20	uninfected	OreR	Male	4	uninfected	25.5	20	18.82	47.5	20	100.00	18.82
8/15/21	OreR	Female	20	uninfected	OreR	Male	4	uninfected	25.5	42	39.53	47.5	33	78.57	31.06
8/15/21	OreR	Female	20	uninfected	OreR	Male	4	uninfected	25.5	27	25.41	47.5	19	70.37	17.88
8/15/21	OreR	Female	20	uninfected	OreR	Male	4	uninfected	25.5	0	0.00	47.5	NA	NA	NA
8/15/21	OreR	Female	20	wMel	OreR	Male	4	wMel	25.5	0	0.00	47.5	NA	NA	NA
8/15/21	OreR	Female	20	wMel	OreR	Male	4	wMel	25.5	13	12.24	47.5	3	23.08	2.82
8/15/21	OreR	Female	20	wMel	OreR	Male	4	wMel	25.5	34	32.00	47.5	28	82.35	26.35
8/15/21	OreR	Female	20	wMel	OreR	Male	4	wMel	25.5	1	0.94	47.5	0	0.00	0.00
8/15/21	OreR	Female	25	uninfected	OreR	Male	4	uninfected	25.5	1	0.94	47.5	1	100.00	0.94
8/15/21	OreR	Female	44	uninfected	OreR	Male	4	uninfected	25.5	0	0.00	47.5	NA	NA	NA
8/15/21	OreR	Female	44	uninfected	OreR	Male	4	uninfected	25.5	23	21.65	47.5	8	34.78	7.53
8/15/21	OreR	Female	44	uninfected	OreR	Male	4	uninfected	25.5	1	0.94	47.5	1	100.00	0.94
8/15/21	OreR	Female	44	uninfected	OreR	Male	4	uninfected	25.5	0	0.00	47.5	NA	NA	NA
8/15/21	OreR	Female	44	uninfected	OreR	Male	4	uninfected	25.5	27	25.41	47.5	4	14.81	3.76
8/15/21	OreR	Female	44	wMel	OreR	Male	4	wMel	25.5	8	7.53	47.5	5	62.50	4.71
8/15/21	OreR	Female	58	wMel	OreR	Male	4	wMel	25.5	0	0.00	47.5	NA	NA	NA
8/20/21	mei-P26[1]/mei-P26[mfs1]	Female	7	uninfected	OreR	Male	4-6	uninfected	27	0	0.00	47	NA	NA	NA
8/20/21	mei-P26[1]/mei-P26[mfs1]	Female	7	uninfected	OreR	Male	4-6	uninfected	27	0	0.00	47	NA	NA	NA
8/20/21	nos-Gal4/CyO	Female	8	wMel	OreR	Male	4-6	wMel	27	38	33.78	47	37	97.37	32.89
8/20/21	nos-Gal4/CyO	Female	8	wMel	OreR	Male	4-6	wMel	27	0	0.00	47	NA	NA	NA
8/20/21	nos-Gal4/CyO	Female	8	wMel	OreR	Male	4-6	wMel	27	54	48.00	47	51	94.44	45.33
8/20/21	nos-Gal4/Sb	Female	4	wMel	OreR	Male	4-6	wMel	27	53	47.11	47	48	90.57	42.67
8/20/21	nos-Gal4/Sb	Female	7	wMel	OreR	Male	4-6	wMel	27	49	43.56	47	45	91.84	40.00
8/20/21	OreR	Female	4	uninfected	OreR	Male	4-6	wMel	27	37	32.89	47	36	97.30	32.00
8/20/21	OreR	Female	4	uninfected	OreR	Male	4-6	wMel	27	23	20.44	47	21	91.30	18.67
8/20/21	OreR	Female	4	uninfected	OreR	Male	4-6	wMel	27	42	37.33	47	32	76.19	28.44
8/20/21	OreR	Female	4	uninfected	OreR	Male	4-6	wMel	27	24	21.33	47	23	95.83	20.44
8/20/21	OreR	Female	4	wMel	OreR	Male	4-6	uninfected	27	68	60.44	47	64	94.12	56.89
8/20/21	OreR	Female	4	wMel	OreR	Male	4-6	uninfected	27	35	31.11	47	26	74.29	23.11
8/20/21	OreR	Female	4	wMel	OreR	Male	4-6	uninfected	27	43	38.22	47	35	81.40	31.11
8/20/21	OreR	Female	4	wMel	OreR	Male	4-6	uninfected	27	42	37.33	47	38	90.48	33.78
8/22/21	nos-Gal4/Sb	Female	5	wMel	OreR	Male	5	wMel	26.75	11	9.87	45.5	11	100.00	9.87
8/22/21	nos-Gal4/Sb	Female	5	wMel	OreR	Male	5	wMel	26.75	8	7.18	45.5	4	50.00	3.59
8/22/21	OreR	Female	5	uninfected	OreR	Male	5	wMel	26.75	6	5.38	45.5	6	100.00	5.38
8/22/21	OreR	Female	5	uninfected	OreR	Male	5	wMel	26.75	37	33.20	45.5	34	91.89	30.50
8/22/21	OreR	Female	5	uninfected	OreR	Male	5	wMel	26.75	24	21.53	45.5	17	70.83	15.25
8/22/21	OreR	Female	5	wMel	OreR	Male	5	wMel	26.75	0	0.00	45.5	NA	NA	NA
8/22/21	OreR	Female	5	wMel	OreR	Male	5	wMel	26.75	42	37.68	45.5	40	95.24	35.89
8/24/21	mei-P26[1]/mei-P26[mfs1]	Female	5	uninfected	OreR	Male	4-5	uninfected	23.75	0	0.00	53.75	NA	NA	NA
8/24/21	mei-P26[1]/mei-P26[mfs1]	Female	5	uninfected	OreR	Male	4-5	uninfected	23.75	0	0.00	53.75	NA	NA	NA
8/24/21	mei-P26[1]/mei-P26[mfs1]	Female	5	uninfected	OreR	Male	4-5	uninfected	23.75	0	0.00	53.75	NA	NA	NA
8/24/21	nos-Gal4/Sb	Female	4	wMel	OreR	Male	4-5	wMel	23.75	20	20.21	53.75	16	80.00	16.17
8/24/21	nos-Gal4/Sb	Female	4	wMel	OreR	Male	4-5	wMel	23.75	27	27.28	53.75	25	92.59	25.26
8/24/21	nos-Gal4/Sb	Female	4	wMel	OreR	Male	4-5	wMel	23.75	0	0.00	53.75	NA	NA	NA
8/24/21	nos-Gal4/Sb	Female	5	wMel	OreR	Male	4-5	wMel	23.75	26	26.27	53.75	25	96.15	25.26
8/24/21	nos-Gal4/Sb	Female	5	wMel	OreR	Male	4-5	wMel	23.75	52	52.55	53.75	49	94.23	49.52
8/24/21	nos-Gal4/Sb	Female	5	wMel	OreR	Male	4-5	wMel	23.75	34	34.36	53.75	32	94.12	32.34
8/24/21	OreR	Female	4	wMel	OreR	Male	4-5	uninfected	23.75	23	23.24	53.75	20	86.96	20.21
8/24/21	OreR	Female	4	wMel	OreR	Male	4-5	uninfected	23.75	20	20.21	53.75	17	85.00	17.18
8/27/21	mei-P26[1]/mei-P26[mfs1]	Female	3	uninfected	OreR	Male	5-6	uninfected	25.25	0	0.00	44.25	NA	NA	NA
8/27/21	nos-Gal4/CyO	Female	3	uninfected	OreR	Male	5-6	uninfected	25.25	29	27.56	44.25	27	93.10	25.66
8/27/21	nos-Gal4/Sb	Female	4	wMel	OreR	Male	5-6	wMel	25.25	17	16.16	44.25	13	76.47	12.36
8/27/21	OreR	Female	4	uninfected	OreR	Male	5-6	uninfected	25.25	16	15.21	44.25	12	75.00	11.41
8/27/21	OreR	Female	4	uninfected	OreR	Male	5-6	uninfected	25.25	5	4.75	44.25	4	80.00	3.80
8/27/21	OreR	Female	4	uninfected	OreR	Male	5-6	uninfected	25.25	15	14.26	44.25	12	80.00	11.41
8/27/21	OreR	Female	4	uninfected	OreR	Male	5-6	uninfected	25.25	10	9.50	44.25	9	90.00	8.55
8/27/21	OreR	Female	4	uninfected	OreR	Male	5-6	uninfected	25.25	20	19.01	44.25	18	90.00	17.11
8/27/21	OreR	Female	4	uninfected	OreR	Male	5-6	uninfected	25.25	25	23.76	44.25	22	88.00	20.91
8/27/21	OreR	Female	4	uninfected	OreR	Male	5-6	wMel	25.25	1	0.95	44.25	0	0.00	0.00
8/27/21	OreR	Female	4	uninfected	OreR	Male	5-6	wMel	25.25	24	22.81	44.25	22	91.67	20.91
8/27/21	OreR	Female	4	uninfected	OreR	Male	5-6	wMel	25.25	13	12.36	44.25	10	76.92	9.50
8/27/21	OreR	Female	4	uninfected	OreR	Male	5-6	wMel	25.25	25	23.76	44.25	22	88.00	20.91
8/27/21	OreR	Female	4	wMel	OreR	Male	5-6	uninfected	25.25	27	25.66	44.25	24	88.89	22.81
8/27/21	OreR	Female	4	wMel	OreR	Male	5-6	uninfected	25.25	13	12.36	44.25	12	92.31	11.41
8/27/21	OreR	Female	4	wMel	OreR	Male	5-6	uninfected	25.25	43	40.87	44.25	40	93.02	38.02
8/27/21	OreR	Female	4	wMel	OreR	Male	5-6	uninfected	25.25	24	22.81	44.25	21	87.50	19.96
8/27/21	OreR	Female	5	uninfected	OreR	Male	5-6	wMel	25.25	46	43.72	44.25	41	89.13	38.97
8/27/21	OreR	Female	5	uninfected	OreR	Male	5-6	wMel	25.25	34	32.32	44.25	31	91.18	29.47
8/27/21	OreR	Female	5	uninfected	OreR	Male	5-6	wMel	25.25	24	22.81	44.25	20	83.33	19.01
8/27/21	OreR	Female	5	uninfected	OreR	Male	5-6	wMel	25.25	17	16.16	44.25	17	100.00	16.16
8/27/21	OreR	Female	5	wMel	OreR	Male	5-6	uninfected	25.25	29	27.56	44.25	11	37.93	10.46
8/27/21	OreR	Female	5	wMel	OreR	Male	5-6	uninfected	25.25	18	17.11	44.25	16	88.89	15.21
8/27/21	OreR	Female	5	wMel	OreR	Male	5-6	uninfected	25.25	26	24.71	44.25	25	96.15	23.76
8/27/21	OreR	Female	5	wMel	OreR	Male	5-6	uninfected	25.25	35	33.27	44.25	30	85.71	28.51
8/27/21	OreR	Female	5	wMel	OreR	Male	5-6	uninfected	25.25	44	41.82	44.25	39	88.64	37.07
8/30/21	mei-P26_RNAi	Female	19	uninfected	OreR	Male	5-6	uninfected	23.25	1	1.03	68	1	100.00	1.03
8/30/21	mei-P26_RNAi	Female	19	uninfected	OreR	Male	5-6	uninfected	23.25	0	0.00	68	NA	NA	NA
8/30/21	mei-P26_RNAi	Female	19	uninfected	OreR	Male	5-6	uninfected	23.25	7	7.23	68	6	85.71	6.19
8/30/21	mei-P26[1]	Female	20	uninfected	OreR	Male	5-6	uninfected	23.25	1	1.03	68	0	0.00	0.00
8/30/21	nos-Gal4/CyO	Female	4	wMel	OreR	Male	5-6	wMel	23.25	22	22.71	68	21	95.45	21.68
8/30/21	nos-Gal4/CyO	Female	4	wMel	OreR	Male	5-6	wMel	23.25	1	1.03	68	1	100.00	1.03
8/30/21	nos-Gal4/CyO	Female	19	uninfected	OreR	Male	5-6	uninfected	23.25	0	0.00	68	NA	NA	NA
8/30/21	OreR	Female	4	wMel	OreR	Male	5-6	uninfected	23.25	16	16.52	68	8	50.00	8.26
8/30/21	OreR	Female	5	uninfected	OreR	Male	5-6	wMel	23.25	31	32.00	68	29	93.55	29.94
8/30/21	OreR	Female	5	uninfected	OreR	Male	5-6	wMel	23.25	1	1.03	68	1	100.00	1.03
8/30/21	OreR	Female	5	uninfected	OreR	Male	5-6	wMel	23.25	27	27.87	68	22	81.48	22.71
8/30/21	OreR	Female	5	uninfected	OreR	Male	5-6	wMel	23.25	0	0.00	68	NA	NA	NA
8/30/21	OreR	Female	5	wMel	OreR	Male	5-6	uninfected	23.25	23	23.74	68	19	82.61	19.61
8/30/21	OreR	Female	5	wMel	OreR	Male	5-6	uninfected	23.25	0	0.00	68	NA	NA	NA
8/30/21	OreR	Female	5	wMel	OreR	Male	5-6	uninfected	23.25	1	1.03	68	1	100.00	1.03
8/30/21	OreR	Female	5	wMel	OreR	Male	5-6	uninfected	23.25	10	10.32	68	8	80.00	8.26
9/1/21	OreR	Female	2	uninfected	OreR	Male	1-2	wMel	42.5	48	27.11	52.5	36	75.00	20.33
9/1/21	OreR	Female	2	uninfected	OreR	Male	1-2	wMel	42.5	63	35.58	52.5	40	63.49	22.59
9/1/21	OreR	Female	2	uninfected	OreR	Male	1-2	wMel	42.5	52	29.36	52.5	26	50.00	14.68
9/1/21	OreR	Female	2	uninfected	OreR	Male	1-2	wMel	42.5	42	23.72	52.5	36	85.71	20.33
9/1/21	OreR	Female	2	uninfected	OreR	Male	1-2	wMel	42.5	65	36.71	52.5	48	73.85	27.11
9/1/21	OreR	Female	2	uninfected	OreR	Male	1-2	wMel	42.5	64	36.14	52.5	54	84.38	30.49
9/1/21	OreR	Female	2	uninfected	OreR	Male	1-2	wMel	42.5	56	31.62	52.5	50	89.29	28.24
9/1/21	OreR	Female	2	uninfected	OreR	Male	1-2	wMel	42.5	45	25.41	52.5	36	80.00	20.33
9/1/21	OreR	Female	5	uninfected	OreR	Male	5	wMel	42.5	76	42.92	52.5	75	98.68	42.35
9/1/21	OreR	Female	5	uninfected	OreR	Male	5	wMel	42.5	61	34.45	52.5	55	90.16	31.06
9/1/21	OreR	Female	5	uninfected	OreR	Male	5	wMel	42.5	1	0.56	52.5	1	100.00	0.56
9/1/21	OreR	Female	5	uninfected	OreR	Male	5	wMel	42.5	57	32.19	52.5	55	96.49	31.06
9/1/21	OreR	Female	5	wMel	OreR	Male	5	uninfected	42.5	44	24.85	52.5	10	22.73	5.65
9/1/21	OreR	Female	5	wMel	OreR	Male	5	uninfected	42.5	37	20.89	52.5	27	72.97	15.25
9/1/21	OreR	Female	5	wMel	OreR	Male	3-4	uninfected	42.5	32	18.07	52.5	29	90.63	16.38
9/1/21	OreR	Female	5	wMel	OreR	Male	3-4	uninfected	42.5	17	9.60	52.5	16	94.12	9.04
9/1/21	OreR	Female	5	wMel	OreR	Male	3-4	uninfected	42.5	54	30.49	52.5	50	92.59	28.24
9/1/21	OreR	Female	5	wMel	OreR	Male	3-4	uninfected	42.5	24	13.55	52.5	23	95.83	12.99
9/1/21	OreR	Female	5	wMel	OreR	Male	3-4	uninfected	42.5	8	4.52	52.5	3	37.50	1.69
9/1/21	OreR	Female	5	wMel	OreR	Male	3-4	uninfected	42.5	30	16.94	52.5	30	100.00	16.94
9/1/21	OreR	Female	5	wMel	OreR	Male	3-4	uninfected	42.5	53	29.93	52.5	52	98.11	29.36
9/1/21	OreR	Female	5	wMel	OreR	Male	3-4	uninfected	42.5	0	0.00	52.5	NA	NA	NA
9/7/21	mei-P26[1]	Female	18	wMel	OreR	Male	3-4	wMel	25.5	0	0.00	70	NA	NA	NA
9/7/21	mei-P26[1]	Female	21	wMel	OreR	Male	3-4	wMel	25.5	0	0.00	70	NA	NA	NA
9/7/21	mei-P26[1]	Female	21	wMel	OreR	Male	3-4	wMel	25.5	6	5.65	70	3	50.00	2.82
9/7/21	mei-P26[1]	Female	22	wMel	OreR	Male	3-4	wMel	25.5	9	8.47	70	1	11.11	0.94
9/7/21	mei-P26[1]	Female	22	wMel	OreR	Male	3-4	wMel	25.5	19	17.88	70	9	47.37	8.47
9/7/21	mei-P26[1]	Female	25	uninfected	OreR	Male	5	uninfected	25.5	0	0.00	70	NA	NA	NA
9/7/21	nos-Gal4/Sb	Female	3	wMel	OreR	Male	5	wMel	25.5	24	22.59	70	20	83.33	18.82
9/7/21	nos-Gal4/Sb	Female	5	uninfected	OreR	Male	5	uninfected	25.5	56	52.71	70	53	94.64	49.88
9/7/21	nos-Gal4/Sb	Female	5	uninfected	OreR	Male	5	uninfected	25.5	45	42.35	70	43	95.56	40.47
9/7/21	nos-Gal4/Sb	Female	5	uninfected	OreR	Male	5	uninfected	25.5	51	48.00	70	44	86.27	41.41
9/7/21	nos-Gal4/Sb	Female	28	wMel	OreR	Male	3-4	wMel	25.5	30	28.24	70	27	90.00	25.41
9/7/21	nos-Gal4/Sb	Female	28	wMel	OreR	Male	3-4	wMel	25.5	1	0.94	70	0	0.00	0.00
9/7/21	nos-Gal4/Sb	Female	28	wMel	OreR	Male	3-4	wMel	25.5	2	1.88	70	2	100.00	1.88
9/7/21	OreR	Female	3	uninfected	OreR	Male	5	wMel	25.5	34	32.00	70	32	94.12	30.12
9/7/21	OreR	Female	3	uninfected	OreR	Male	5	wMel	25.5	28	26.35	70	26	92.86	24.47
9/7/21	OreR	Female	3	uninfected	OreR	Male	5	wMel	25.5	22	20.71	70	22	100.00	20.71
9/7/21	OreR	Female	3	uninfected	OreR	Male	5	wMel	25.5	1	0.94	70	1	100.00	0.94
9/7/21	OreR	Female	3	uninfected	OreR	Male	5	wMel	25.5	27	25.41	70	24	88.89	22.59
9/7/21	OreR	Female	3	uninfected	OreR	Male	5	wMel	25.5	40	37.65	70	38	95.00	35.76
9/7/21	OreR	Female	3	uninfected	OreR	Male	5	wMel	25.5	24	22.59	70	20	83.33	18.82
9/7/21	OreR	Female	3	uninfected	OreR	Male	5	wMel	25.5	0	0.00	70	NA	NA	NA
9/7/21	OreR	Female	3	uninfected	OreR	Male	5	wMel	25.5	19	17.88	70	18	94.74	16.94
9/7/21	OreR	Female	3	wMel	OreR	Male	5	uninfected	25.5	7	6.59	70	7	100.00	6.59
9/7/21	OreR	Female	3	wMel	OreR	Male	5	uninfected	25.5	23	21.65	70	20	86.96	18.82
9/7/21	OreR	Female	3	wMel	OreR	Male	5	uninfected	25.5	50	47.06	70	37	74.00	34.82
9/7/21	OreR	Female	3	wMel	OreR	Male	5	uninfected	25.5	13	12.24	70	13	100.00	12.24
9/7/21	OreR	Female	3	wMel	OreR	Male	5	uninfected	25.5	11	10.35	70	10	90.91	9.41
9/7/21	OreR	Female	3	wMel	OreR	Male	5	uninfected	25.5	1	0.94	70	1	100.00	0.94
9/7/21	OreR	Female	5	uninfected	OreR	Male	3-4	wMel	25.5	35	32.94	70	34	97.14	32.00
9/7/21	OreR	Female	5	uninfected	OreR	Male	3-4	wMel	25.5	37	34.82	70	32	86.49	30.12
9/7/21	OreR	Female	5	uninfected	OreR	Male	3-4	wMel	25.5	24	22.59	70	22	91.67	20.71
9/7/21	OreR	Female	5	uninfected	OreR	Male	3-4	wMel	25.5	28	26.35	70	17	60.71	16.00
9/7/21	OreR	Female	5	uninfected	OreR	Male	3-4	wMel	25.5	26	24.47	70	24	92.31	22.59
9/7/21	OreR	Female	5	uninfected	OreR	Male	3-4	wMel	25.5	16	15.06	70	15	93.75	14.12
9/7/21	OreR	Female	5	uninfected	OreR	Male	3-4	wMel	25.5	12	11.29	70	9	75.00	8.47
9/7/21	OreR	Female	25	wMel	OreR	Male	3-4	wMel	25.5	0	0.00	70	NA	NA	NA
9/7/21	OreR	Female	25	wMel	OreR	Male	3-4	wMel	25.5	0	0.00	70	NA	NA	NA
9/7/21	OreR	Female	25	wMel	OreR	Male	3-4	wMel	25.5	2	1.88	70	2	100.00	1.88
9/7/21	OreR	Female	25	wMel	OreR	Male	3-4	wMel	25.5	2	1.88	70	2	100.00	1.88
9/7/21	OreR	Female	25	wMel	OreR	Male	3-4	wMel	25.5	64	60.24	70	54	84.38	50.82
9/7/21	OreR	Female	25	wMel	OreR	Male	3-4	wMel	25.5	48	45.18	70	44	91.67	41.41
9/7/21	OreR	Female	25	wMel	OreR	Male	3-4	wMel	25.5	1	0.94	70	1	100.00	0.94
9/7/21	OreR	Female	25	wMel	OreR	Male	3-4	wMel	25.5	18	16.94	70	4	22.22	3.76
9/8/21	mei-P26_RNAi	Female	25	uninfected	OreR	Male	4-5	uninfected	24.25	3	2.97	49	0	0.00	0.00
9/8/21	mei-P26_RNAi	Female	25	uninfected	OreR	Male	4-5	uninfected	24.25	53	52.45	49	40	75.47	39.59
9/8/21	mei-P26[1]	Female	20	uninfected	OreR	Male	4-5	uninfected	24.25	0	0.00	49	NA	NA	NA
9/8/21	mei-P26[1]	Female	20	uninfected	OreR	Male	4-5	uninfected	24.25	0	0.00	49	NA	NA	NA
9/8/21	mei-P26[1]/mei-P26[mfs1]	Female	7	uninfected	OreR	Male	4-5	uninfected	24.25	0	0.00	49	NA	NA	NA
9/8/21	mei-P26[1]/mei-P26[mfs1]	Female	7	uninfected	OreR	Male	4-5	uninfected	24.25	0	0.00	49	NA	NA	NA
9/8/21	mei-P26[1]/mei-P26[mfs1]	Female	7	uninfected	OreR	Male	4-5	uninfected	24.25	0	0.00	49	NA	NA	NA
9/8/21	mei-P26[1]/mei-P26[mfs1]	Female	7	uninfected	OreR	Male	4-5	uninfected	24.25	2	1.98	49	0	0.00	0.00
9/8/21	nos-Gal4/CyO	Female	25	uninfected	OreR	Male	4-5	uninfected	24.25	0	0.00	49	NA	NA	NA
9/8/21	nos-Gal4/Sb	Female	4	uninfected	OreR	Male	4-5	uninfected	24.25	29	28.70	49	28	96.55	27.71
9/8/21	OreR	Female	26	uninfected	OreR	Male	4-5	uninfected	24.25	6	5.94	49	2	33.33	1.98
9/8/21	OreR	Female	26	uninfected	OreR	Male	4-5	uninfected	24.25	22	21.77	49	5	22.73	4.95
9/8/21	OreR	Female	28	uninfected	OreR	Male	7	uninfected	24.25	0	0.00	49	NA	NA	NA
9/8/21	OreR	Female	28	uninfected	OreR	Male	7	uninfected	24.25	18	17.81	49	11	61.11	10.89
9/8/21	OreR	Female	28	uninfected	OreR	Male	4-5	uninfected	24.25	0	0.00	49	NA	NA	NA
9/8/21	OreR	Female	28	uninfected	OreR	Male	4-5	uninfected	24.25	7	6.93	49	5	71.43	4.95
9/8/21	OreR	Female	28	uninfected	OreR	Male	4-5	uninfected	24.25	0	0.00	49	NA	NA	NA
9/8/21	OreR	Female	28	uninfected	OreR	Male	4-5	uninfected	24.25	29	28.70	49	13	44.83	12.87
9/12/21	nos-Gal4/Sb	Female	4	uninfected	OreR	Male	4-5	uninfected	22.5	57	60.80	45.5	47	82.46	50.13
9/12/21	nos-Gal4/Sb	Female	4	wMel	OreR	Male	4-5	wMel	22.5	30	32.00	45.5	27	90.00	28.80
9/12/21	nos-Gal4/Sb	Female	4	wMel	OreR	Male	4-5	wMel	22.5	1	1.07	45.5	1	100.00	1.07
9/12/21	nos-Gal4/Sb	Female	4	wMel	OreR	Male	4-5	wMel	22.5	55	58.67	45.5	47	85.45	50.13
9/12/21	nos-Gal4/Sb	Female	4	wMel	OreR	Male	4-5	wMel	22.5	55	58.67	45.5	10	18.18	10.67
9/12/21	nos-Gal4/Sb	Female	5	wMel	OreR	Male	4-5	wMel	22.5	66	70.40	45.5	63	95.45	67.20
9/12/21	OreR	Female	4	uninfected	OreR	Male	4-5	wMel	22.5	41	43.73	45.5	38	92.68	40.53
9/12/21	OreR	Female	4	uninfected	OreR	Male	4-5	wMel	22.5	30	32.00	45.5	27	90.00	28.80
9/12/21	OreR	Female	4	uninfected	OreR	Male	4-5	wMel	22.5	29	30.93	45.5	24	82.76	25.60
9/12/21	OreR	Female	4	uninfected	OreR	Male	4-5	wMel	22.5	43	45.87	45.5	40	93.02	42.67
9/12/21	OreR	Female	4	uninfected	OreR	Male	4-5	wMel	22.5	45	48.00	45.5	35	77.78	37.33
9/12/21	OreR	Female	4	uninfected	OreR	Male	4-5	wMel	22.5	42	44.80	45.5	39	92.86	41.60
9/12/21	OreR	Female	4	uninfected	OreR	Male	4-5	wMel	22.5	47	50.13	45.5	40	85.11	42.67
9/12/21	OreR	Female	4	uninfected	OreR	Male	4-5	wMel	22.5	36	38.40	45.5	30	83.33	32.00
9/12/21	OreR	Female	4	uninfected	OreR	Male	4-5	wMel	22.5	36	38.40	45.5	31	86.11	33.07
9/12/21	OreR	Female	4	uninfected	OreR	Male	4-5	wMel	22.5	43	45.87	45.5	33	76.74	35.20
9/12/21	OreR	Female	4	uninfected	OreR	Male	4-5	wMel	22.5	27	28.80	45.5	23	85.19	24.53
9/12/21	OreR	Female	4	uninfected	OreR	Male	4-5	wMel	22.5	29	30.93	45.5	26	89.66	27.73
9/14/21	mei-P26_RNAi	Female	18	uninfected	OreR	Male	5	uninfected	24	0	0.00	69.5	NA	NA	NA
9/14/21	mei-P26_RNAi	Female	18	wMel	OreR	Male	4	wMel	24	62	62.00	69.5	54	87.10	54.00
9/14/21	mei-P26_RNAi	Female	18	wMel	OreR	Male	4	wMel	24	41	41.00	69.5	32	78.05	32.00
9/14/21	mei-P26_RNAi	Female	19	uninfected	OreR	Male	5	uninfected	24	0	0.00	69.5	NA	NA	NA
9/14/21	mei-P26_RNAi	Female	19	uninfected	OreR	Male	5	uninfected	24	0	0.00	69.5	NA	NA	NA
9/14/21	mei-P26_RNAi	Female	19	uninfected	OreR	Male	5	uninfected	24	62	62.00	69.5	20	32.26	20.00
9/14/21	mei-P26_RNAi	Female	20	wMel	OreR	Male	5	wMel	24	53	53.00	69.5	44	83.02	44.00
9/14/21	mei-P26_RNAi	Female	20	wMel	OreR	Male	5	wMel	24	54	54.00	69.5	45	83.33	45.00
9/14/21	mei-P26_RNAi	Female	20	wMel	OreR	Male	5	wMel	24	79	79.00	69.5	23	29.11	23.00
9/14/21	mei-P26_RNAi	Female	22	wMel	OreR	Male	5	wMel	24	2	2.00	69.5	2	100.00	2.00
9/14/21	mei-P26_RNAi	Female	22	wMel	OreR	Male	5	wMel	24	80	80.00	69.5	37	46.25	37.00
9/14/21	mei-P26[1]	Female	19	wMel	OreR	Male	4	wMel	24	23	23.00	69.5	9	39.13	9.00
9/14/21	mei-P26[1]	Female	20	wMel	OreR	Male	4	wMel	24	2	2.00	69.5	0	0.00	0.00
9/14/21	mei-P26[1]	Female	20	wMel	OreR	Male	4	wMel	24	0	0.00	69.5	NA	NA	NA
9/14/21	mei-P26[1]	Female	20	wMel	OreR	Male	4	wMel	24	44	44.00	69.5	5	11.36	5.00
9/14/21	mei-P26[1]	Female	20	wMel	OreR	Male	4	wMel	24	0	0.00	69.5	NA	NA	NA
9/14/21	mei-P26[1]	Female	20	wMel	OreR	Male	4	wMel	24	53	53.00	69.5	7	13.21	7.00
9/14/21	mei-P26[1]	Female	21	uninfected	OreR	Male	5	uninfected	24	9	9.00	69.5	0	0.00	0.00
9/14/21	mei-P26[1]	Female	21	uninfected	OreR	Male	5	uninfected	24	10	10.00	69.5	2	20.00	2.00
9/14/21	mei-P26[1]	Female	21	wMel	OreR	Male	4	wMel	24	53	53.00	69.5	33	62.26	33.00
9/14/21	mei-P26[1]	Female	21	wMel	OreR	Male	4	wMel	24	0	0.00	69.5	NA	NA	NA
9/14/21	mei-P26[1]	Female	21	wMel	OreR	Male	4	wMel	24	60	60.00	69.5	22	36.67	22.00
9/14/21	mei-P26[1]	Female	21	wMel	OreR	Male	4	wMel	24	23	23.00	69.5	2	8.70	2.00
9/14/21	mei-P26[1]	Female	25	uninfected	OreR	Male	5	uninfected	24	0	0.00	69.5	NA	NA	NA
9/14/21	mei-P26[1]	Female	25	uninfected	OreR	Male	5	uninfected	24	0	0.00	69.5	NA	NA	NA
9/14/21	nos-Gal4/CyO	Female	19	uninfected	OreR	Male	5	uninfected	24	2	2.00	69.5	2	100.00	2.00
9/14/21	nos-Gal4/CyO	Female	19	uninfected	OreR	Male	5	uninfected	24	14	14.00	69.5	11	78.57	11.00
9/14/21	nos-Gal4/CyO	Female	19	uninfected	OreR	Male	5	uninfected	24	66	66.00	69.5	47	71.21	47.00
9/14/21	nos-Gal4/CyO	Female	19	uninfected	OreR	Male	5	uninfected	24	52	52.00	69.5	38	73.08	38.00
9/14/21	nos-Gal4/CyO	Female	20	wMel	OreR	Male	5	wMel	24	6	6.00	69.5	6	100.00	6.00
9/14/21	nos-Gal4/CyO	Female	20	wMel	OreR	Male	5	wMel	24	56	56.00	69.5	56	100.00	56.00
9/14/21	nos-Gal4/CyO	Female	22	wMel	OreR	Male	5	wMel	24	50	50.00	69.5	49	98.00	49.00
9/14/21	nos-Gal4/CyO	Female	22	wMel	OreR	Male	5	wMel	24	53	53.00	69.5	45	84.91	45.00
9/14/21	nos-Gal4/CyO	Female	22	wMel	OreR	Male	5	wMel	24	25	25.00	69.5	16	64.00	16.00
9/14/21	nos-Gal4/CyO	Female	22	wMel	OreR	Male	5	wMel	24	13	13.00	69.5	12.00	92.31	12.00
9/14/21	nos-Gal4/CyO	Female	22	wMel	OreR	Male	5	wMel	24	58	58.00	69.5	48.00	82.76	48.00
9/14/21	nos-Gal4/CyO	Female	22	wMel	OreR	Male	5	wMel	24	66	66.00	69.5	63	95.45	63.00
9/14/21	nos-Gal4/CyO	Female	22	wMel	OreR	Male	5	wMel	24	56	56.00	69.5	48	85.71	48.00
9/14/21	nos-Gal4/CyO	Female	22	wMel	OreR	Male	5	wMel	24	57	57.00	69.5	55	96.49	55.00
9/14/21	nos-Gal4/CyO	Female	22	wMel	OreR	Male	5	wMel	24	29	29.00	69.5	29	100.00	29.00
9/14/21	nos-Gal4/CyO	Female	22	wMel	OreR	Male	5	wMel	24	51	51.00	69.5	42	82.35	42.00
9/14/21	nos-Gal4/CyO	Female	22	wMel	OreR	Male	5	wMel	24	0	0.00	69.5	NA	NA	NA
9/14/21	nos-Gal4/CyO	Female	22	wMel	OreR	Male	5	wMel	24	62	62.00	69.5	62	100.00	62.00
9/14/21	nos-Gal4/Sb	Female	5	uninfected	OreR	Male	4	uninfected	24	0	0.00	69.5	NA	NA	NA
9/14/21	nos-Gal4/Sb	Female	5	uninfected	OreR	Male	4	uninfected	24	21	21.00	69.5	20	95.24	20.00
9/14/21	nos-Gal4/Sb	Female	5	wMel	OreR	Male	4	wMel	24	38	38.00	69.5	34	89.47	34.00
9/14/21	nos-Gal4/Sb	Female	5	wMel	OreR	Male	4	wMel	24	45	45.00	69.5	39	86.67	39.00
9/14/21	OreR	Female	1	uninfected	OreR	Male	0	wMel	24	49	49.00	69.5	41	83.67	41.00
9/14/21	OreR	Female	1	uninfected	OreR	Male	0	wMel	24	48	48.00	69.5	2.00	4.17	2.00
9/14/21	OreR	Female	1	uninfected	OreR	Male	0	wMel	24	21	21.00	69.5	8.00	38.10	8.00
9/14/21	OreR	Female	1	uninfected	OreR	Male	0	wMel	24	81	81.00	69.5	43.00	53.09	43.00
9/14/21	OreR	Female	1	uninfected	OreR	Male	0	wMel	24	84	84.00	69.5	20.00	23.81	20.00
9/14/21	OreR	Female	2	uninfected	OreR	Male	0	wMel	24	25	25.00	69.5	5	20.00	5.00
9/14/21	OreR	Female	2	uninfected	OreR	Male	0	wMel	24	26	26.00	69.5	25	96.15	25.00
9/14/21	OreR	Female	2	uninfected	OreR	Male	0	wMel	24	0	0.00	69.5	NA	NA	NA
9/14/21	OreR	Female	2	uninfected	OreR	Male	0	wMel	24	56	56.00	69.5	37	66.07	37.00
9/14/21	OreR	Female	2	wMel	OreR	Male	0	uninfected	24	17	17.00	69.5	15	88.24	15.00
9/14/21	OreR	Female	2	wMel	OreR	Male	0	uninfected	24	38	38.00	69.5	30	78.95	30.00
9/14/21	OreR	Female	2	wMel	OreR	Male	0	uninfected	24	17	17.00	69.5	5	29.41	5.00
9/14/21	OreR	Female	2	wMel	OreR	Male	0	uninfected	24	1	1.00	69.5	1	100.00	1.00
9/14/21	OreR	Female	2	wMel	OreR	Male	0	uninfected	24	0	0.00	69.5	NA	NA	NA
9/14/21	OreR	Female	2	wMel	OreR	Male	0	uninfected	24	0	0.00	69.5	NA	NA	NA
9/14/21	OreR	Female	2	wMel	OreR	Male	0	uninfected	24	0	0.00	69.5	NA	NA	NA
9/14/21	OreR	Female	2	wMel	OreR	Male	0	uninfected	24	0	0.00	69.5	NA	NA	NA
9/14/21	OreR	Female	2	wMel	OreR	Male	0	uninfected	24	0	0.00	69.5	NA	NA	NA
9/14/21	OreR	Female	34	wMel	OreR	Male	4	wMel	24	43	43.00	69.5	34	79.07	34.00
9/14/21	OreR	Female	34	wMel	OreR	Male	4	wMel	24	57	57.00	69.5	32	56.14	32.00
9/14/21	OreR	Female	34	wMel	OreR	Male	4	wMel	24	21	21.00	69.5	15	71.43	15.00
9/17/21	mei-P26_RNAi	Female	18	uninfected	OreR	Male	4	uninfected	26.5	41	37.13	49	26	63.41	23.55
9/17/21	mei-P26_RNAi	Female	20	wMel	OreR	Male	4	wMel	26.5	52	47.09	49	46	88.46	41.66
9/17/21	mei-P26_RNAi	Female	20	wMel	OreR	Male	4	wMel	26.5	0	0.00	49	NA	NA	NA
9/17/21	mei-P26_RNAi	Female	20	wMel	OreR	Male	4	wMel	26.5	64	57.96	49	51	79.69	46.19
9/17/21	mei-P26_RNAi	Female	20	wMel	OreR	Male	4	wMel	26.5	1	0.91	49	1	100.00	0.91
9/17/21	mei-P26_RNAi	Female	20	wMel	OreR	Male	4	wMel	26.5	52	47.09	49	40	76.92	36.23
9/17/21	mei-P26[1]	Female	17	uninfected	OreR	Male	4	uninfected	26.5	4	3.62	49	0	0.00	0.00
9/17/21	mei-P26[1]	Female	17	uninfected	OreR	Male	4	uninfected	26.5	0	0.00	49	NA	NA	NA
9/17/21	mei-P26[1]	Female	17	uninfected	OreR	Male	4	uninfected	26.5	0	0.00	49	NA	NA	NA
9/17/21	mei-P26[1]	Female	17	uninfected	OreR	Male	4	uninfected	26.5	0	0.00	49	NA	NA	NA
9/17/21	mei-P26[1]	Female	18	uninfected	OreR	Male	4	uninfected	26.5	0	0.00	49	NA	NA	NA
9/17/21	mei-P26[1]	Female	18	wMel	OreR	Male	4	wMel	26.5	45	40.75	49	6	13.33	5.43
9/17/21	mei-P26[1]	Female	18	wMel	OreR	Male	4	wMel	26.5	8	7.25	49	1	12.50	0.91
9/17/21	mei-P26[1]	Female	19	wMel	OreR	Male	4	wMel	26.5	1	0.91	49	0	0.00	0.00
9/17/21	mei-P26[1]	Female	21	wMel	OreR	Male	4	wMel	26.5	20	18.11	49	7	35.00	6.34
9/17/21	nos-Gal4/CyO	Female	18	uninfected	OreR	Male	4	uninfected	26.5	35	31.70	49	35	100.00	31.70
9/17/21	nos-Gal4/CyO	Female	20	wMel	OreR	Male	4	wMel	26.5	0	0.00	49	NA	NA	NA
9/17/21	nos-Gal4/CyO	Female	20	wMel	OreR	Male	4	wMel	26.5	0	0.00	49	NA	NA	NA
9/17/21	nos-Gal4/CyO	Female	20	wMel	OreR	Male	4	wMel	26.5	48	43.47	49	46	95.83	41.66
9/17/21	nos-Gal4/CyO	Female	20	wMel	OreR	Male	4	wMel	26.5	9	8.15	49	9	100.00	8.15
9/17/21	nos-Gal4/CyO	Female	20	wMel	OreR	Male	4	wMel	26.5	51	46.19	49	47	92.16	42.57
9/17/21	nos-Gal4/CyO	Female	20	wMel	OreR	Male	4	wMel	26.5	35	31.70	49	32	91.43	28.98
9/19/21	nos-Gal4/Sb	Female	7	wMel	OreR	Male	5	wMel	25	48	46.08	71.5	43	89.58	41.28
9/19/21	OreR	Female	3	uninfected	OreR	Male	0	wMel	25	91	87.36	71.5	81	89.01	77.76
9/19/21	OreR	Female	3	uninfected	OreR	Male	0	wMel	25	0	0.00	71.5	NA	NA	NA
9/19/21	OreR	Female	3	uninfected	OreR	Male	0	wMel	25	70	67.20	71.5	43	61.43	41.28
9/19/21	OreR	Female	3	uninfected	OreR	Male	0	wMel	25	81	77.76	71.5	52	64.20	49.92
9/19/21	OreR	Female	3	uninfected	OreR	Male	0	wMel	25	42	40.32	71.5	24	57.14	23.04
9/19/21	OreR	Female	3	uninfected	OreR	Male	0	wMel	25	34	32.64	71.5	28	82.35	26.88
9/19/21	OreR	Female	3	wMel	OreR	Male	0	uninfected	25	43	41.28	71.5	41	95.35	39.36
9/19/21	OreR	Female	3	wMel	OreR	Male	0	uninfected	25	66	63.36	71.5	62	93.94	59.52
9/19/21	OreR	Female	3	wMel	OreR	Male	0	uninfected	25	26	24.96	71.5	24	92.31	23.04
9/19/21	OreR	Female	3	wMel	OreR	Male	0	uninfected	25	49	47.04	71.5	48	97.96	46.08
9/19/21	OreR	Female	5	uninfected	OreR	Male	0	wMel	25	11	10.56	71.5	7	63.64	6.72
9/19/21	OreR	Female	5	uninfected	OreR	Male	0	wMel	25	38	36.48	71.5	21	55.26	20.16
9/19/21	OreR	Female	5	uninfected	OreR	Male	0	wMel	25	12	11.52	71.5	7	58.33	6.72
9/19/21	OreR	Female	5	uninfected	OreR	Male	0	wMel	25	46	44.16	71.5	38	82.61	36.48
9/19/21	OreR	Female	5	uninfected	OreR	Male	0	wMel	25	2	1.92	71.5	1	50.00	0.96
9/19/21	OreR	Female	5	uninfected	OreR	Male	0	wMel	25	14	13.44	71.5	7	50.00	6.72
9/19/21	OreR	Female	5	uninfected	OreR	Male	0	wMel	25	12	11.52	71.5	11	91.67	10.56
9/19/21	OreR	Female	5	uninfected	OreR	Male	5	wMel	25	26	24.96	71.5	23	88.46	22.08
9/19/21	OreR	Female	5	uninfected	OreR	Male	5	wMel	25	20	19.20	71.5	19	95.00	18.24
9/19/21	OreR	Female	5	uninfected	OreR	Male	5	wMel	25	61	58.56	71.5	59	96.72	56.64
9/19/21	OreR	Female	5	wMel	OreR	Male	0	uninfected	25	25	24.00	71.5	23	92.00	22.08
9/19/21	OreR	Female	5	wMel	OreR	Male	0	uninfected	25	34	32.64	71.5	33	97.06	31.68
9/19/21	OreR	Female	5	wMel	OreR	Male	0	uninfected	25	1	0.96	71.5	1	100.00	0.96
9/19/21	OreR	Female	5	wMel	OreR	Male	0	uninfected	25	0	0.00	71.5	NA	NA	NA
9/19/21	OreR	Female	5	wMel	OreR	Male	0	uninfected	25	0	0.00	71.5	NA	NA	NA
9/19/21	OreR	Female	5	wMel	OreR	Male	0	uninfected	25	17	16.32	71.5	16	94.12	15.36
9/19/21	OreR	Female	5	wMel	OreR	Male	5	uninfected	25	55	52.80	71.5	53	96.36	50.88
9/19/21	OreR	Female	5	wMel	OreR	Male	5	uninfected	25	46	44.16	71.5	39	84.78	37.44
9/19/21	OreR	Female	5	wMel	OreR	Male	5	uninfected	25	55	52.80	71.5	53	96.36	50.88
9/19/21	OreR	Female	5	wMel	OreR	Male	5	uninfected	25	40	38.40	71.5	38	95.00	36.48
9/19/21	OreR	Female	5	wMel	OreR	Male	5	uninfected	25	0	0.00	71.5	NA	NA	NA
9/19/21	OreR	Female	5	wMel	OreR	Male	5	uninfected	25	66	63.36	71.5	38	57.58	36.48
9/21/21	mei-P26_RNAi	Female	21	uninfected	OreR	Male	4	uninfected	26.25	1	0.91	48	0	0.00	0.00
9/21/21	mei-P26_RNAi	Female	23	wMel	OreR	Male	4	wMel	26.25	31	28.34	48	8	25.81	7.31
9/21/21	mei-P26_RNAi	Female	23	wMel	OreR	Male	4	wMel	26.25	72	65.83	48	54	75.00	49.37
9/21/21	mei-P26[1]	Female	12	uninfected	OreR	Male	4	uninfected	26.25	0	0.00	48	NA	NA	NA
9/21/21	mei-P26[1]	Female	12	uninfected	OreR	Male	4	uninfected	26.25	35	32.00	48	7	20.00	6.40
9/21/21	mei-P26[1]	Female	12	wMel	OreR	Male	4	wMel	26.25	31	28.34	48	11	35.48	10.06
9/21/21	mei-P26[1]	Female	12	wMel	OreR	Male	4	wMel	26.25	41	37.49	48	18	43.90	16.46
9/21/21	mei-P26[1]	Female	12	wMel	OreR	Male	4	wMel	26.25	17	15.54	48	7	41.18	6.40
9/21/21	mei-P26[1]	Female	17	wMel	OreR	Male	4	wMel	26.25	50	45.71	48	17	34.00	15.54
9/21/21	mei-P26[1]	Female	17	wMel	OreR	Male	4	wMel	26.25	57	52.11	48	9	15.79	8.23
9/21/21	mei-P26[1]	Female	17	wMel	OreR	Male	4	wMel	26.25	25	22.86	48	14	56.00	12.80
9/21/21	mei-P26[1]	Female	17	wMel	OreR	Male	4	wMel	26.25	19	17.37	48	4	21.05	3.66
9/21/21	mei-P26[1]	Female	17	wMel	OreR	Male	4	wMel	26.25	31	28.34	48	12	38.71	10.97
9/21/21	mei-P26[1]	Female	17	wMel	OreR	Male	4	wMel	26.25	66	60.34	48	28	42.42	25.60
9/21/21	mei-P26[1]	Female	17	wMel	OreR	Male	4	wMel	26.25	36	32.91	48	11	30.56	10.06
9/21/21	mei-P26[1]	Female	19	uninfected	OreR	Male	4	uninfected	26.25	8	7.31	48	1	12.50	0.91
9/21/21	mei-P26[1]	Female	19	uninfected	OreR	Male	4	uninfected	26.25	17	15.54	48	4	23.53	3.66
9/21/21	nos-Gal4/CyO	Female	21	uninfected	OreR	Male	4	uninfected	26.25	0	0.00	48	NA	NA	NA
9/21/21	nos-Gal4/CyO	Female	21	uninfected	OreR	Male	4	uninfected	26.25	7	6.40	48	5	71.43	4.57
9/21/21	nos-Gal4/CyO	Female	23	wMel	OreR	Male	4	wMel	26.25	44	40.23	48	35	79.55	32.00
9/21/21	OreR	Female	21	uninfected	OreR	Male	4	uninfected	26.25	50	45.71	48	43	86.00	39.31
9/21/21	OreR	Female	21	uninfected	OreR	Male	4	uninfected	26.25	56	51.20	48	47	83.93	42.97
9/21/21	OreR	Female	29	wMel	OreR	Male	4	wMel	26.25	34	31.09	48	33	97.06	30.17
9/21/21	OreR	Female	29	wMel	OreR	Male	4	wMel	26.25	30	27.43	48	22	73.33	20.11
9/21/21	OreR	Female	29	wMel	OreR	Male	4	wMel	26.25	15	13.71	48	11	73.33	10.06
9/21/21	OreR	Female	29	wMel	OreR	Male	4	wMel	26.25	26	23.77	48	20	76.92	18.29
9/21/21	OreR	Female	29	wMel	OreR	Male	4	wMel	26.25	26	23.77	48	23	88.46	21.03
9/21/21	OreR	Female	29	wMel	OreR	Male	4	wMel	26.25	50	45.71	48	34	68.00	31.09
9/23/21	mei-P26_RNAi	Female	22	uninfected	OreR	Male	5	uninfected	24.75	1	0.97	45.75	1	100.00	0.97
9/23/21	mei-P26_RNAi	Female	22	uninfected	OreR	Male	5	uninfected	24.75	40	38.79	45.75	18	45.00	17.45
9/23/21	mei-P26_RNAi	Female	22	uninfected	OreR	Male	5	uninfected	24.75	20	19.39	45.75	14	70.00	13.58
9/23/21	mei-P26_RNAi	Female	22	uninfected	OreR	Male	5	uninfected	24.75	0	0.00	45.75	NA	NA	NA
9/23/21	mei-P26_RNAi	Female	22	uninfected	OreR	Male	5	uninfected	24.75	0	0.00	45.75	NA	NA	NA
9/23/21	mei-P26_RNAi	Female	22	uninfected	OreR	Male	5	uninfected	24.75	1	0.97	45.75	1	100.00	0.97
9/23/21	mei-P26_RNAi	Female	23	wMel	OreR	Male	5	wMel	24.75	19	18.42	45.75	16	84.21	15.52
9/23/21	mei-P26_RNAi	Female	23	wMel	OreR	Male	5	wMel	24.75	37	35.88	45.75	35	94.59	33.94
9/23/21	mei-P26_RNAi	Female	24	wMel	OreR	Male	5	wMel	24.75	70	67.88	45.75	59	84.29	57.21
9/23/21	mei-P26_RNAi	Female	24	wMel	OreR	Male	5	wMel	24.75	0	0.00	45.75	NA	NA	NA
9/23/21	mei-P26_RNAi	Female	24	wMel	OreR	Male	5	wMel	24.75	45	43.64	45.75	39	86.67	37.82
9/23/21	mei-P26[1]	Female	13	uninfected	OreR	Male	5	uninfected	24.75	1	0.97	45.75	0	0.00	0.00
9/23/21	mei-P26[1]	Female	13	uninfected	OreR	Male	5	uninfected	24.75	19	18.42	45.75	4	21.05	3.88
9/23/21	mei-P26[1]	Female	13	uninfected	OreR	Male	5	uninfected	24.75	0	0.00	45.75	NA	NA	NA
9/23/21	mei-P26[1]	Female	13	uninfected	OreR	Male	5	uninfected	24.75	20	19.39	45.75	6	30.00	5.82
9/23/21	mei-P26[1]	Female	16	wMel	OreR	Male	5	wMel	24.75	8	7.76	45.75	2	25.00	1.94
9/23/21	mei-P26[1]	Female	16	wMel	OreR	Male	5	wMel	24.75	7	6.79	45.75	3	42.86	2.91
9/23/21	mei-P26[1]	Female	16	wMel	OreR	Male	5	wMel	24.75	12	11.64	45.75	1	8.33	0.97
9/23/21	mei-P26[1]	Female	16	wMel	OreR	Male	5	wMel	24.75	40	38.79	45.75	12	30.00	11.64
9/23/21	mei-P26[1]	Female	17	wMel	OreR	Male	5	wMel	24.75	8	7.76	45.75	2	25.00	1.94
9/23/21	mei-P26[1]	Female	17	wMel	OreR	Male	5	wMel	24.75	30	29.09	45.75	5	16.67	4.85
9/23/21	mei-P26[1]	Female	17	wMel	OreR	Male	5	wMel	24.75	2	1.94	45.75	0	0.00	0.00
9/23/21	nos-Gal4/CyO	Female	22	uninfected	OreR	Male	5	uninfected	24.75	1	0.97	45.75	1	100.00	0.97
9/23/21	nos-Gal4/CyO	Female	22	uninfected	OreR	Male	5	uninfected	24.75	58	56.24	45.75	34	58.62	32.97
9/23/21	nos-Gal4/CyO	Female	23	wMel	OreR	Male	5	wMel	24.75	36	34.91	45.75	28	77.78	27.15
9/23/21	nos-Gal4/CyO	Female	23	wMel	OreR	Male	5	wMel	24.75	0	0.00	45.75	NA	NA	NA
9/23/21	nos-Gal4/CyO	Female	23	wMel	OreR	Male	5	wMel	24.75	1	0.97	45.75	0	0.00	0.00
9/23/21	nos-Gal4/CyO	Female	23	wMel	OreR	Male	5	wMel	24.75	65	63.03	45.75	61	93.85	59.15
9/23/21	nos-Gal4/CyO	Female	23	wMel	OreR	Male	5	wMel	24.75	1	0.97	45.75	1	100.00	0.97
9/23/21	nos-Gal4/CyO	Female	24	wMel	OreR	Male	5	wMel	24.75	0	0.00	45.75	NA	NA	NA
9/23/21	nos-Gal4/CyO	Female	24	wMel	OreR	Male	5	wMel	24.75	1	0.97	45.75	1	100.00	0.97
9/23/21	nos-Gal4/CyO	Female	24	wMel	OreR	Male	5	wMel	24.75	1	0.97	45.75	1	100.00	0.97
9/23/21	OreR	Female	22	uninfected	OreR	Male	5	uninfected	24.75	15	14.55	45.75	11	73.33	10.67
9/23/21	OreR	Female	22	uninfected	OreR	Male	5	uninfected	24.75	21	20.36	45.75	17	80.95	16.48
9/23/21	OreR	Female	22	uninfected	OreR	Male	5	uninfected	24.75	31	30.06	45.75	21	67.74	20.36
9/23/21	OreR	Female	22	uninfected	OreR	Male	5	uninfected	24.75	25	24.24	45.75	21	84.00	20.36
9/23/21	OreR	Female	28	wMel	OreR	Male	5	wMel	24.75	0	0.00	45.75	NA	NA	NA
9/23/21	OreR	Female	28	wMel	OreR	Male	5	wMel	24.75	13	12.61	45.75	13	100.00	12.61
9/23/21	OreR	Female	28	wMel	OreR	Male	5	wMel	24.75	2	1.94	45.75	2	100.00	1.94
9/23/21	OreR	Female	28	wMel	OreR	Male	5	wMel	24.75	0	0.00	45.75	NA	NA	NA
9/27/21	mei-P26_RNAi	Female	19	uninfected	OreR	Male	4	uninfected	23	0	0.00	52.5	NA	NA	NA
9/27/21	mei-P26_RNAi	Female	19	uninfected	OreR	Male	4	uninfected	23	1	1.04	52.5	0	0.00	0.00
9/27/21	mei-P26_RNAi	Female	21	uninfected	OreR	Male	4	uninfected	23	45	46.96	52.5	25	55.56	26.09
9/27/21	mei-P26_RNAi	Female	21	uninfected	OreR	Male	4	uninfected	23	18	18.78	52.5	6	33.33	6.26
9/27/21	mei-P26_RNAi	Female	21	uninfected	OreR	Male	4	uninfected	23	57	59.48	52.5	18	31.58	18.78
9/27/21	mei-P26_RNAi	Female	25	uninfected	OreR	Male	5	uninfected	23	0	0.00	52.5	NA	NA	NA
9/27/21	mei-P26_RNAi	Female	25	uninfected	OreR	Male	5	uninfected	23	1	1.04	52.5	0	0.00	0.00
9/27/21	mei-P26_RNAi	Female	25	uninfected	OreR	Male	5	uninfected	23	2	2.09	52.5	0	0.00	0.00
9/27/21	mei-P26_RNAi	Female	25	wMel	OreR	Male	5	wMel	23	0	0.00	52.5	NA	NA	NA
9/27/21	mei-P26[1]	Female	7	uninfected	OreR	Male	5	uninfected	23	42	43.83	52.5	24	57.14	25.04
9/27/21	mei-P26[1]	Female	12	uninfected	OreR	Male	5	uninfected	23	56	58.43	52.5	11	19.64	11.48
9/27/21	mei-P26[1]	Female	12	wMel	OreR	Male	5	wMel	23	4	4.17	52.5	0	0.00	0.00
9/27/21	mei-P26[1]	Female	13	wMel	OreR	Male	5	wMel	23	35	36.52	52.5	19	54.29	19.83
9/27/21	mei-P26[1]	Female	13	wMel	OreR	Male	5	wMel	23	61	63.65	52.5	32	52.46	33.39
9/27/21	mei-P26[1]	Female	19	uninfected	OreR	Male	5	uninfected	23	21	21.91	52.5	6	28.57	6.26
9/27/21	mei-P26[1]	Female	19	uninfected	OreR	Male	5	uninfected	23	0	0.00	52.5	NA	NA	NA
9/27/21	mei-P26[1]	Female	20	uninfected	OreR	Male	5	uninfected	23	48	50.09	52.5	10	20.83	10.43
9/27/21	mei-P26[1]	Female	21	uninfected	OreR	Male	5	uninfected	23	5	5.22	52.5	0	0.00	0.00
9/27/21	nos-Gal4/CyO	Female	19	uninfected	OreR	Male	4	uninfected	23	1	1.04	52.5	0	0.00	0.00
9/27/21	nos-Gal4/CyO	Female	19	uninfected	OreR	Male	4	uninfected	23	23	24.00	52.5	21	91.30	21.91
9/27/21	nos-Gal4/CyO	Female	21	uninfected	OreR	Male	4	uninfected	23	51	53.22	52.5	35	68.63	36.52
9/27/21	nos-Gal4/CyO	Female	21	uninfected	OreR	Male	4	uninfected	23	57	59.48	52.5	50	87.72	52.17
9/27/21	nos-Gal4/CyO	Female	25	wMel	OreR	Male	5	wMel	23	65	67.83	52.5	52	80.00	54.26
9/27/21	nos-Gal4/CyO	Female	25	wMel	OreR	Male	5	wMel	23	48	50.09	52.5	41	85.42	42.78
9/27/21	nos-Gal4/CyO	Female	25	wMel	OreR	Male	5	wMel	23	1	1.04	52.5	1	100.00	1.04
9/27/21	nos-Gal4/CyO	Female	29	uninfected	OreR	Male	5	uninfected	23	1	1.04	52.5	0	0.00	0.00
9/27/21	nos-Gal4/CyO	Female	29	uninfected	OreR	Male	5	uninfected	23	0	0.00	52.5	NA	NA	NA
9/27/21	nos-Gal4/CyO	Female	29	uninfected	OreR	Male	5	uninfected	23	0	0.00	52.5	NA	NA	NA
9/27/21	nos-Gal4/CyO	Female	29	uninfected	OreR	Male	5	uninfected	23	47	49.04	52.5	37	78.72	38.61
9/27/21	nos-Gal4/Sb	Female	19	uninfected	OreR	Male	4	uninfected	23	38	39.65	52.5	34	89.47	35.48
9/27/21	nos-Gal4/Sb	Female	19	uninfected	OreR	Male	4	uninfected	23	46	48.00	52.5	38	82.61	39.65
9/27/21	nos-Gal4/Sb	Female	27	wMel	OreR	Male	5	wMel	23	46	48.00	52.5	0	0.00	0.00
9/27/21	nos-Gal4/Sb	Female	27	wMel	OreR	Male	5	wMel	23	29	30.26	52.5	24	82.76	25.04
9/27/21	OreR	Female	21	uninfected	OreR	Male	4	uninfected	23	0	0.00	52.5	NA	NA	NA
9/27/21	OreR	Female	21	uninfected	OreR	Male	4	uninfected	23	25	26.09	52.5	15	60.00	15.65
9/27/21	OreR	Female	21	uninfected	OreR	Male	4	uninfected	23	29	30.26	52.5	27	93.10	28.17
9/27/21	OreR	Female	21	uninfected	OreR	Male	4	uninfected	23	10	10.43	52.5	9	90.00	9.39
9/27/21	OreR	Female	21	uninfected	OreR	Male	4	uninfected	23	38	39.65	52.5	24	63.16	25.04
9/27/21	OreR	Female	21	uninfected	OreR	Male	4	uninfected	23	19	19.83	52.5	8	42.11	8.35
9/27/21	OreR	Female	25	wMel	OreR	Male	5	wMel	23	37	38.61	52.5	33	89.19	34.43
9/27/21	OreR	Female	25	wMel	OreR	Male	5	wMel	23	0	0.00	52.5	NA	NA	NA
9/27/21	OreR	Female	25	wMel	OreR	Male	5	wMel	23	13	13.57	52.5	11	84.62	11.48
9/27/21	OreR	Female	25	wMel	OreR	Male	5	wMel	23	42	43.83	52.5	37	88.10	38.61
9/28/21	mei-P26[1]	Female	11	wMel	OreR	Male	3	wMel	28.5	0	0.00	67.25	NA	NA	NA
9/28/21	OreR	Female	3	uninfected	OreR	Male	0	wMel	28.5	0	0.00	67.25	NA	NA	NA
9/28/21	OreR	Female	3	uninfected	OreR	Male	0	wMel	28.5	29	24.42	67.25	20	68.97	16.84
9/28/21	OreR	Female	3	uninfected	OreR	Male	0	wMel	28.5	50	42.11	67.25	30	60.00	25.26
9/28/21	OreR	Female	3	uninfected	OreR	Male	0	wMel	28.5	24	20.21	67.25	21	87.50	17.68
9/28/21	OreR	Female	3	uninfected	OreR	Male	0	wMel	28.5	37	31.16	67.25	33	89.19	27.79
9/28/21	OreR	Female	3	wMel	OreR	Male	0	wMel	28.5	24	20.21	67.25	19	79.17	16.00
9/28/21	OreR	Female	3	wMel	OreR	Male	0	wMel	28.5	1	0.84	67.25	1	100.00	0.84
9/28/21	OreR	Female	3	wMel	OreR	Male	0	wMel	28.5	2	1.68	67.25	1	50.00	0.84
9/28/21	OreR	Female	3	wMel	OreR	Male	0	wMel	28.5	12	10.11	67.25	11	91.67	9.26
9/28/21	OreR	Female	3	wMel	OreR	Male	0	wMel	28.5	0	0.00	67.25	NA	NA	NA
9/28/21	OreR	Female	3	wMel	OreR	Male	0	wMel	28.5	8	6.74	67.25	7	87.50	5.89
9/28/21	OreR	Female	3	wMel	OreR	Male	0	wMel	28.5	0	0.00	67.25	NA	NA	NA
9/28/21	OreR	Female	3	wMel	OreR	Male	0	wMel	28.5	0	0.00	67.25	NA	NA	NA
9/28/21	OreR	Female	3	wMel	OreR	Male	0	wMel	28.5	10	8.42	67.25	10	100.00	8.42
9/28/21	OreR	Female	3	wMel	OreR	Male	0	wMel	28.5	1	0.84	67.25	1	100.00	0.84
9/28/21	OreR	Female	3	wMel	OreR	Male	0	wMel	28.5	13	10.95	67.25	6	46.15	5.05
9/28/21	OreR	Female	6	uninfected	OreR	Male	0	wMel	28.5	0	0.00	67.25	NA	NA	NA
9/28/21	OreR	Female	6	uninfected	OreR	Male	0	wMel	28.5	1	0.84	67.25	0	0.00	0.00
9/28/21	OreR	Female	6	uninfected	OreR	Male	0	wMel	28.5	1	0.84	67.25	1	100.00	0.84
9/28/21	OreR	Female	6	uninfected	OreR	Male	0	wMel	28.5	1	0.84	67.25	0	0.00	0.00
10/3/21	mei-P26[1]	Female	15	wMel	OreR	Male	5	wMel	26.5	0	0.00	50.5	NA	NA	NA
10/3/21	mei-P26[1]	Female	17	wMel	OreR	Male	5	wMel	26.5	2	1.81	50.5	1	50.00	0.91
10/3/21	mei-P26[1]	Female	17	wMel	OreR	Male	5	wMel	26.5	0	0.00	50.5	NA	NA	NA
10/3/21	OreR	Female	27	wMel	OreR	Male	5	wMel	26.5	2	1.81	50.5	2	100.00	1.81
10/3/21	OreR	Female	27	wMel	OreR	Male	5	wMel	26.5	0	0.00	50.5	NA	NA	NA
10/3/21	OreR	Female	27	wMel	OreR	Male	5	wMel	26.5	0	0.00	50.5	NA	NA	NA
10/3/21	OreR	Female	27	wMel	OreR	Male	5	wMel	26.5	0	0.00	50.5	NA	NA	NA
10/3/21	OreR	Female	27	wMel	OreR	Male	5	wMel	26.5	0	0.00	50.5	NA	NA	NA
10/3/21	OreR	Female	31	wMel	OreR	Male	5	wMel	26.5	0	0.00	50.5	NA	NA	NA
10/3/21	OreR	Female	31	wMel	OreR	Male	5	wMel	26.5	2	1.81	50.5	0	0.00	0.00
10/3/21	OreR	Female	32	wMel	OreR	Male	5	wMel	26.5	12	10.87	50.5	0	0.00	0.00
10/3/21	OreR	Female	32	wMel	OreR	Male	5	wMel	26.5	16	14.49	50.5	0	0.00	0.00
10/3/21	OreR	Female	32	wMel	OreR	Male	5	wMel	26.5	1	0.91	50.5	0	0.00	0.00
10/3/21	OreR	Female	32	wMel	OreR	Male	5	wMel	26.5	25	22.64	50.5	1	4.00	0.91
10/3/21	OreR	Female	33	wMel	OreR	Male	5	wMel	26.5	0	0.00	50.5	NA	NA	NA
10/3/21	OreR	Female	33	wMel	OreR	Male	5	wMel	26.5	0	0.00	50.5	NA	NA	NA
10/3/21	OreR	Female	33	wMel	OreR	Male	5	wMel	26.5	4	3.62	50.5	1	25.00	0.91
10/3/21	OreR	Female	33	wMel	OreR	Male	5	wMel	26.5	5	4.53	50.5	0	0.00	0.00
10/3/21	OreR	Female	33	wMel	OreR	Male	5	wMel	26.5	15	13.58	50.5	10	66.67	9.06
10/4/21	nos-Gal4/CyO	Female	25	wMel	OreR	Male	5	wMel	23.25	10	10.32	50.5	8	80.00	8.26
10/4/21	nos-Gal4/CyO	Female	25	wMel	OreR	Male	5	wMel	23.25	52	53.68	50.5	47	90.38	48.52
10/4/21	nos-Gal4/CyO	Female	25	wMel	OreR	Male	5	wMel	23.25	47	48.52	50.5	39	82.98	40.26
10/4/21	nos-Gal4/CyO	Female	28	wMel	OreR	Male	5	wMel	23.25	54	55.74	50.5	48	88.89	49.55
10/4/21	nos-Gal4/CyO	Female	28	wMel	OreR	Male	5	wMel	23.25	53	54.71	50.5	48	90.57	49.55
10/4/21	OreR	Female	26	wMel	OreR	Male	5	wMel	23.25	50	51.61	50.5	43	86.00	44.39
10/4/21	OreR	Female	26	wMel	OreR	Male	5	wMel	23.25	46	47.48	50.5	45	97.83	46.45
10/4/21	OreR	Female	26	wMel	OreR	Male	5	wMel	23.25	36	37.16	50.5	30	83.33	30.97
10/4/21	OreR	Female	26	wMel	OreR	Male	5	wMel	23.25	40	41.29	50.5	34	85.00	35.10
10/4/21	OreR	Female	26	wMel	OreR	Male	5	wMel	23.25	44	45.42	50.5	44	100.00	45.42
10/4/21	OreR	Female	26	wMel	OreR	Male	5	wMel	23.25	32	33.03	50.5	29	90.63	29.94
10/4/21	OreR	Female	26	wMel	OreR	Male	5	wMel	23.25	34	35.10	50.5	6	17.65	6.19
10/4/21	OreR	Female	26	wMel	OreR	Male	5	wMel	23.25	34	35.10	50.5	32	94.12	33.03
10/5/21	mei-P26[1]	Female	17	uninfected	OreR	Male	5	uninfected	24.5	37	36.24	51.25	6	16.22	5.88
10/5/21	mei-P26[1]	Female	17	uninfected	OreR	Male	5	uninfected	24.5	15	14.69	51.25	0	0.00	0.00
10/5/21	mei-P26[1]	Female	19	uninfected	OreR	Male	5	uninfected	24.5	26	25.47	51.25	2	7.69	1.96
10/5/21	mei-P26[1]	Female	19	uninfected	OreR	Male	5	uninfected	24.5	0	0.00	51.25	NA	NA	NA
10/5/21	mei-P26[1]	Female	19	uninfected	OreR	Male	5	uninfected	24.5	66	64.65	51.25	9	13.64	8.82
10/5/21	nos-Gal4/Sb	Female	22	uninfected	OreR	Male	5	uninfected	24.5	25	24.49	51.25	19	76.00	18.61
10/5/21	nos-Gal4/Sb	Female	22	uninfected	OreR	Male	5	uninfected	24.5	8	7.84	51.25	5	62.50	4.90
10/5/21	nos-Gal4/Sb	Female	26	uninfected	OreR	Male	5	uninfected	24.5	46	45.06	51.25	36	78.26	35.27
10/5/21	nos-Gal4/Sb	Female	26	uninfected	OreR	Male	5	uninfected	24.5	36	35.27	51.25	27	75.00	26.45
10/5/21	OreR	Female	4	uninfected	OreR	Male	5	uninfected	24.5	48	47.02	51.25	44	91.67	43.10
10/5/21	OreR	Female	4	uninfected	OreR	Male	5	uninfected	24.5	71	69.55	51.25	57	80.28	55.84
10/5/21	OreR	Female	4	wMel	OreR	Male	5	wMel	24.5	41	40.16	51.25	36	87.80	35.27
10/5/21	OreR	Female	4	wMel	OreR	Male	5	wMel	24.5	18	17.63	51.25	17	94.44	16.65
10/5/21	OreR	Female	4	wMel	OreR	Male	5	wMel	24.5	26	25.47	51.25	25	96.15	24.49
10/5/21	OreR	Female	4	wMel	OreR	Male	5	wMel	24.5	0	0.00	51.25	NA	NA	NA
10/5/21	OreR	Female	4	wMel	OreR	Male	5	wMel	24.5	25	24.49	51.25	25	100.00	24.49
10/5/21	OreR	Female	18	uninfected	OreR	Male	5	uninfected	24.5	30	29.39	51.25	16	53.33	15.67
10/5/21	OreR	Female	18	uninfected	OreR	Male	5	uninfected	24.5	33	32.33	51.25	26	78.79	25.47
10/5/21	OreR	Female	18	uninfected	OreR	Male	5	uninfected	24.5	27	26.45	51.25	20	74.07	19.59
10/5/21	OreR	Female	18	uninfected	OreR	Male	5	uninfected	24.5	23	22.53	51.25	16	69.57	15.67
10/5/21	OreR	Female	18	uninfected	OreR	Male	5	uninfected	24.5	16	15.67	51.25	10	62.50	9.80
10/5/21	OreR	Female	26	uninfected	OreR	Male	5	uninfected	24.5	10	9.80	51.25	7	70.00	6.86
10/5/21	OreR	Female	26	uninfected	OreR	Male	5	uninfected	24.5	0	0.00	51.25	NA	NA	NA
10/5/21	OreR	Female	26	uninfected	OreR	Male	5	uninfected	24.5	19	18.61	51.25	10	52.63	9.80
10/5/21	OreR	Female	26	uninfected	OreR	Male	5	uninfected	24.5	18	17.63	51.25	3	16.67	2.94
10/5/21	OreR	Female	26	wMel	OreR	Male	5	wMel	24.5	29	28.41	51.25	23	79.31	22.53
10/5/21	OreR	Female	26	wMel	OreR	Male	5	wMel	24.5	23	22.53	51.25	20	86.96	19.59
10/5/21	OreR	Female	26	wMel	OreR	Male	5	wMel	24.5	39	38.20	51.25	32	82.05	31.35
10/5/21	OreR	Female	26	wMel	OreR	Male	5	wMel	24.5	23	22.53	51.25	18	78.26	17.63
10/5/21	OreR	Female	26	wMel	OreR	Male	5	wMel	24.5	2	1.96	51.25	2	100.00	1.96
10/5/21	OreR	Female	26	wMel	OreR	Male	5	wMel	24.5	29	28.41	51.25	24	82.76	23.51
10/5/21	OreR	Female	26	wMel	OreR	Male	5	wMel	24.5	50	48.98	51.25	46	92.00	45.06
10/5/21	OreR	Female	26	wMel	OreR	Male	5	wMel	24.5	41	40.16	51.25	0	0.00	0.00
10/5/21	OreR	Female	26	wMel	OreR	Male	5	wMel	24.5	24	23.51	51.25	22	91.67	21.55
10/5/21	OreR	Female	26	wMel	OreR	Male	5	wMel	24.5	43	42.12	51.25	35	81.40	34.29
10/6/21	mei-P26_RNAi	Female	14	uninfected	OreR	Male	5	uninfected	27	0	0.00	52	NA	NA	NA
10/6/21	mei-P26_RNAi	Female	23	uninfected	OreR	Male	5	uninfected	27	22	19.56	52	0	0.00	0.00
10/6/21	mei-P26_RNAi	Female	23	uninfected	OreR	Male	5	uninfected	27	55	48.89	52	2	3.64	1.78
10/6/21	mei-P26_RNAi	Female	23	wMel	OreR	Male	5	wMel	27	63	56.00	52	55	87.30	48.89
10/6/21	mei-P26[1]	Female	15	uninfected	OreR	Male	5	uninfected	27	3	2.67	52	0	0.00	0.00
10/6/21	mei-P26[1]	Female	15	uninfected	OreR	Male	5	uninfected	27	0	0.00	52	NA	NA	NA
10/6/21	nos-Gal4/CyO	Female	5	wMel	OreR	Male	5	wMel	27	67	59.56	52	50	74.63	44.44
10/6/21	nos-Gal4/CyO	Female	14	uninfected	OreR	Male	5	uninfected	27	77	68.44	52	61	79.22	54.22
10/6/21	nos-Gal4/CyO	Female	23	uninfected	OreR	Male	5	uninfected	27	88	78.22	52	76	86.36	67.56
10/6/21	nos-Gal4/CyO	Female	23	wMel	OreR	Male	5	wMel	27	27	24.00	52	0	0.00	0.00
10/6/21	nos-Gal4/CyO	Female	23	wMel	OreR	Male	5	wMel	27	35	31.11	52	21	60.00	18.67
10/6/21	nos-Gal4/Sb	Female	5	uninfected	OreR	Male	5	uninfected	27	48	42.67	52	42	87.50	37.33
10/6/21	nos-Gal4/Sb	Female	5	uninfected	OreR	Male	5	uninfected	27	39	34.67	52	38	97.44	33.78
10/6/21	nos-Gal4/Sb	Female	5	uninfected	OreR	Male	5	uninfected	27	18	16.00	52	17	94.44	15.11
10/6/21	nos-Gal4/Sb	Female	17	uninfected	OreR	Male	5	uninfected	27	0	0.00	52	NA	NA	NA
10/6/21	nos-Gal4/Sb	Female	17	uninfected	OreR	Male	5	uninfected	27	20	17.78	52	12	60.00	10.67
10/6/21	nos-Gal4/Sb	Female	17	uninfected	OreR	Male	5	uninfected	27	35	31.11	52	31	88.57	27.56
10/6/21	nos-Gal4/Sb	Female	17	uninfected	OreR	Male	5	uninfected	27	0	0.00	52	NA	NA	NA
10/6/21	nos-Gal4/Sb	Female	28	wMel	OreR	Male	5	wMel	27	47	41.78	52	44	93.62	39.11
10/6/21	nos-Gal4/Sb	Female	28	wMel	OreR	Male	5	wMel	27	37	32.89	52	29	78.38	25.78
10/6/21	nos-Gal4/Sb	Female	28	wMel	OreR	Male	5	wMel	27	36	32.00	52	35	97.22	31.11
10/6/21	OreR	Female	17	uninfected	OreR	Male	5	uninfected	27	30	26.67	52	0	0.00	0.00
10/6/21	OreR	Female	17	uninfected	OreR	Male	5	uninfected	27	28	24.89	52	21	75.00	18.67
10/6/21	OreR	Female	17	uninfected	OreR	Male	5	uninfected	27	36	32.00	52	25	69.44	22.22
10/6/21	OreR	Female	17	uninfected	OreR	Male	5	uninfected	27	66	58.67	52	51	77.27	45.33
10/6/21	OreR	Female	17	uninfected	OreR	Male	5	uninfected	27	53	47.11	52	47	88.68	41.78
10/6/21	OreR	Female	17	uninfected	OreR	Male	5	uninfected	27	2	1.78	52	1	50.00	0.89
10/6/21	OreR	Female	17	uninfected	OreR	Male	5	uninfected	27	79	70.22	52	49	62.03	43.56
10/6/21	OreR	Female	19	uninfected	OreR	Male	5	uninfected	27	28	24.89	52	22	78.57	19.56
10/6/21	OreR	Female	19	uninfected	OreR	Male	5	uninfected	27	31	27.56	52	14	45.16	12.44
10/8/21	nos-Gal4/Sb	Female	5	wMel	OreR	Male	4	wMel	24.25	38	37.61	44.5	36	94.74	35.63
10/8/21	nos-Gal4/Sb	Female	5	wMel	OreR	Male	4	wMel	24.25	0	0.00	44.5	NA	NA	NA
10/8/21	nos-Gal4/Sb	Female	5	wMel	OreR	Male	4	wMel	24.25	0	0.00	44.5	NA	NA	NA
10/8/21	OreR	Female	5	uninfected	OreR	Male	0	wMel	24.25	73	72.25	44.5	65	89.04	64.33
10/8/21	OreR	Female	5	uninfected	OreR	Male	0	wMel	24.25	0	0.00	44.5	NA	NA	NA
10/8/21	OreR	Female	5	uninfected	OreR	Male	0	wMel	24.25	45	44.54	44.5	30	66.67	29.69
10/8/21	OreR	Female	5	uninfected	OreR	Male	0	wMel	24.25	26	25.73	44.5	23	88.46	22.76
10/8/21	OreR	Female	5	wMel	OreR	Male	0	wMel	24.25	11	10.89	44.5	9	81.82	8.91
10/8/21	OreR	Female	5	wMel	OreR	Male	0	wMel	24.25	36	35.63	44.5	34	94.44	33.65
10/8/21	OreR	Female	5	wMel	OreR	Male	0	wMel	24.25	11	10.89	44.5	10	90.91	9.90
10/8/21	OreR	Female	5	wMel	OreR	Male	0	wMel	24.25	33	32.66	44.5	33	100.00	32.66
10/9/21	Dsim	Female	5	uninfected	Dsim	Male	0	wRi	25	49	47.04	44.5	12	24.49	11.52
10/9/21	Dsim	Female	5	uninfected	Dsim	Male	0	wRi	25	49	47.04	44.5	17	34.69	16.32
10/9/21	Dsim	Female	5	uninfected	Dsim	Male	0	wRi	25	11	10.56	44.5	1	9.09	0.96
10/9/21	Dsim	Female	5	uninfected	Dsim	Male	0	wRi	25	14	13.44	44.5	0	0.00	0.00
10/9/21	Dsim	Female	5	uninfected	Dsim	Male	0	wRi	25	48	46.08	44.5	1	2.08	0.96
10/9/21	Dsim	Female	5	uninfected	Dsim	Male	0	wRi	25	66	63.36	44.5	0	0.00	0.00
10/9/21	Dsim	Female	5	uninfected	Dsim	Male	0	wRi	25	23	22.08	44.5	3	13.04	2.88
10/9/21	Dsim	Female	5	uninfected	Dsim	Male	5	wRi	25	35	33.60	44.5	6	17.14	5.76
10/9/21	Dsim	Female	5	uninfected	Dsim	Male	5	wRi	25	32	30.72	44.5	2	6.25	1.92
10/9/21	Dsim	Female	5	uninfected	Dsim	Male	5	wRi	25	50	48.00	44.5	12	24.00	11.52
10/9/21	Dsim	Female	5	wRi	Dsim	Male	0	wRi	25	62	59.52	44.5	31	50.00	29.76
10/9/21	Dsim	Female	5	wRi	Dsim	Male	0	wRi	25	45	43.20	44.5	41	91.11	39.36
10/9/21	Dsim	Female	5	wRi	Dsim	Male	0	wRi	25	52	49.92	44.5	45	86.54	43.20
10/9/21	Dsim	Female	5	wRi	Dsim	Male	0	wRi	25	40	38.40	44.5	31	77.50	29.76
10/9/21	Dsim	Female	5	wRi	Dsim	Male	0	wRi	25	34	32.64	44.5	20	58.82	19.20
10/9/21	Dsim	Female	5	wRi	Dsim	Male	0	wRi	25	52	49.92	44.5	51	98.08	48.96
10/9/21	Dsim	Female	5	wRi	Dsim	Male	0	wRi	25	47	45.12	44.5	38	80.85	36.48
10/9/21	Dsim	Female	5	wRi	Dsim	Male	0	wRi	25	46	44.16	44.5	0	0.00	0.00
10/9/21	Dsim	Female	5	wRi	Dsim	Male	5	wRi	25	31	29.76	44.5	27	87.10	25.92
10/9/21	Dsim	Female	5	wRi	Dsim	Male	5	wRi	25	47	45.12	44.5	45	95.74	43.20
10/9/21	Dsim	Female	5	wRi	Dsim	Male	5	wRi	25	24	23.04	44.5	12	50.00	11.52
10/9/21	Dsim	Female	5	wRi	Dsim	Male	5	wRi	25	24	23.04	44.5	11	45.83	10.56
10/9/21	Dsim	Female	5	wRi	Dsim	Male	5	wRi	25	22	21.12	44.5	17	77.27	16.32
10/9/21	F10_OreR	Female	5	uninfected	F10_OreR	Male	5	uninfected	25	47	45.12	44.5	45	95.74	43.20
10/9/21	F10_OreR	Female	5	uninfected	F10_OreR	Male	5	uninfected	25	43	41.28	44.5	41	95.35	39.36
10/9/21	F10_OreR	Female	5	uninfected	F10_OreR	Male	5	uninfected	25	53	50.88	44.5	50	94.34	48.00
10/9/21	F10_OreR	Female	5	uninfected	F10_OreR	Male	5	uninfected	25	50	48.00	44.5	47	94.00	45.12
10/9/21	F10_OreR	Female	5	uninfected	F10_OreR	Male	5	uninfected	25	29	27.84	44.5	19	65.52	18.24
10/9/21	F10_OreR	Female	5	uninfected	F10_OreR	Male	5	uninfected	25	61	58.56	44.5	34	55.74	32.64
10/9/21	F10_OreR	Female	5	uninfected	F10_OreR	Male	5	uninfected	25	25	24.00	44.5	19	76.00	18.24
10/9/21	F10_OreR	Female	5	uninfected	F10_OreR	Male	5	uninfected	25	46	44.16	44.5	42	91.30	40.32
10/9/21	F10_OreR	Female	5	uninfected	F10_OreR	Male	5	uninfected	25	19	18.24	44.5	16	84.21	15.36
10/9/21	nos-Gal4/Sb	Female	5	uninfected	OreR	Male	5	uninfected	25	42	40.32	44.5	39	92.86	37.44
10/9/21	nos-Gal4/Sb	Female	5	uninfected	OreR	Male	5	uninfected	25	40	38.40	44.5	36	90.00	34.56
10/10/21	Dsim	Female	5	uninfected	Dsim	Male	0	wRi	21.5	31	34.60	50.5	1	3.23	1.12
10/10/21	Dsim	Female	5	uninfected	Dsim	Male	0	wRi	21.5	7	7.81	50.5	0	0.00	0.00
10/10/21	Dsim	Female	5	uninfected	Dsim	Male	0	wRi	21.5	24	26.79	50.5	0	0.00	0.00
10/10/21	Dsim	Female	5	uninfected	Dsim	Male	0	wRi	21.5	32	35.72	50.5	0	0.00	0.00
10/10/21	Dsim	Female	5	uninfected	Dsim	Male	0	wRi	21.5	36	40.19	50.5	1	2.78	1.12
10/10/21	Dsim	Female	5	uninfected	Dsim	Male	0	wRi	21.5	0	0.00	50.5	NA	NA	NA
10/10/21	Dsim	Female	5	wRi	Dsim	Male	0	wRi	21.5	31	34.60	50.5	30	96.77	33.49
10/10/21	Dsim	Female	5	wRi	Dsim	Male	0	wRi	21.5	19	21.21	50.5	10	52.63	11.16
10/10/21	Dsim	Female	5	wRi	Dsim	Male	0	wRi	21.5	9	10.05	50.5	0	0.00	0.00
10/10/21	Dsim	Female	5	wRi	Dsim	Male	0	wRi	21.5	34	37.95	50.5	33	97.06	36.84
10/10/21	Dsim	Female	5	wRi	Dsim	Male	0	wRi	21.5	33	36.84	50.5	9	27.27	10.05
10/10/21	Dsim	Female	5	wRi	Dsim	Male	0	wRi	21.5	10	11.16	50.5	0	0.00	0.00
10/10/21	Dsim	Female	5	wRi	Dsim	Male	0	wRi	21.5	24	26.79	50.5	23	95.83	25.67
10/10/21	F10_OreR	Female	5	uninfected	F10_OreR	Male	5	uninfected	21.5	27	30.14	50.5	26	96.30	29.02
10/10/21	F10_OreR	Female	5	uninfected	F10_OreR	Male	5	uninfected	21.5	48	53.58	50.5	34	70.83	37.95
10/10/21	F10_OreR	Female	5	uninfected	F10_OreR	Male	5	uninfected	21.5	14	15.63	50.5	8	57.14	8.93
10/10/21	F10_OreR	Female	5	uninfected	F10_OreR	Male	5	uninfected	21.5	3	3.35	50.5	2	66.67	2.23
10/10/21	nos-Gal4/CyO	Female	5	wMel	OreR	Male	5	wMel	21.5	34	37.95	50.5	33	97.06	36.84
10/10/21	nos-Gal4/CyO	Female	5	wMel	OreR	Male	5	wMel	21.5	42	46.88	50.5	41	97.62	45.77
10/10/21	nos-Gal4/CyO	Female	5	wMel	OreR	Male	5	wMel	21.5	21	23.44	50.5	20	95.24	22.33
10/10/21	nos-Gal4/Sb	Female	5	uninfected	OreR	Male	5	uninfected	21.5	1	1.12	50.5	0	0.00	0.00
10/10/21	nos-Gal4/Sb	Female	5	wMel	OreR	Male	5	wMel	21.5	30	33.49	50.5	29	96.67	32.37
10/10/21	OreR	Female	5	uninfected	OreR	Male	0	wMel	21.5	3	3.35	50.5	2	66.67	2.23
10/10/21	OreR	Female	5	uninfected	OreR	Male	0	wMel	21.5	6	6.70	50.5	4	66.67	4.47
10/10/21	OreR	Female	5	uninfected	OreR	Male	0	wMel	21.5	15	16.74	50.5	4	26.67	4.47
10/10/21	OreR	Female	5	uninfected	OreR	Male	0	wMel	21.5	5	5.58	50.5	5	100.00	5.58
10/10/21	OreR	Female	5	uninfected	OreR	Male	0	wMel	21.5	1	1.12	50.5	1	100.00	1.12
10/10/21	OreR	Female	5	uninfected	OreR	Male	0	wMel	21.5	2	2.23	50.5	2	100.00	2.23
10/10/21	OreR	Female	5	uninfected	OreR	Male	0	wMel	21.5	1	1.12	50.5	1	100.00	1.12
10/10/21	OreR	Female	5	uninfected	OreR	Male	0	wMel	21.5	2	2.23	50.5	2	100.00	2.23
10/10/21	OreR	Female	5	uninfected	OreR	Male	0	wMel	21.5	7	7.81	50.5	7	100.00	7.81
10/10/21	OreR	Female	5	uninfected	OreR	Male	0	wMel	21.5	0	0.00	50.5	NA	NA	NA
10/10/21	OreR	Female	5	uninfected	OreR	Male	0	wMel	21.5	0	0.00	50.5	NA	NA	NA
10/10/21	OreR	Female	5	uninfected	OreR	Male	0	wMel	21.5	0	0.00	50.5	NA	NA	NA
10/10/21	OreR	Female	5	uninfected	OreR	Male	0	wMel	21.5	0	0.00	50.5	NA	NA	NA
10/10/21	OreR	Female	5	wMel	OreR	Male	0	wMel	21.5	18	20.09	50.5	16	88.89	17.86
10/10/21	OreR	Female	5	wMel	OreR	Male	0	wMel	21.5	5	5.58	50.5	1	20.00	1.12
10/10/21	OreR	Female	5	wMel	OreR	Male	0	wMel	21.5	1	1.12	50.5	1	100.00	1.12
10/10/21	OreR	Female	5	wMel	OreR	Male	0	wMel	21.5	1	1.12	50.5	1	100.00	1.12
10/10/21	OreR	Female	5	wMel	OreR	Male	0	wMel	21.5	10	11.16	50.5	9	90.00	10.05
10/10/21	OreR	Female	5	wMel	OreR	Male	0	wMel	21.5	8	8.93	50.5	8	100.00	8.93
10/10/21	OreR	Female	5	wMel	OreR	Male	0	wMel	21.5	9	10.05	50.5	8	88.89	8.93
10/10/21	OreR	Female	5	wMel	OreR	Male	0	wMel	21.5	9	10.05	50.5	7	77.78	7.81
10/11/21	Dsim	Female	4	wRi	Dsim	Male	0	wRi	23.5	34	34.72	71.5	27	79.41	27.57
10/11/21	Dsim	Female	4	wRi	Dsim	Male	0	wRi	23.5	28	28.60	71.5	25	89.29	25.53
10/11/21	Dsim	Female	4	wRi	Dsim	Male	0	wRi	23.5	42	42.89	71.5	40	95.24	40.85
10/11/21	Dsim	Female	4	wRi	Dsim	Male	0	wRi	23.5	45	45.96	71.5	40	88.89	40.85
10/11/21	Dsim	Female	4	wRi	Dsim	Male	0	wRi	23.5	29	29.62	71.5	24	82.76	24.51
10/11/21	Dsim	Female	4	wRi	Dsim	Male	5	wRi	23.5	13	13.28	71.5	11	84.62	11.23
10/11/21	Dsim	Female	4	wRi	Dsim	Male	5	wRi	23.5	20	20.43	71.5	20	100.00	20.43
10/11/21	Dsim	Female	4	wRi	Dsim	Male	5	wRi	23.5	0	0.00	71.5	NA	NA	NA
10/11/21	Dsim	Female	4	wRi	Dsim	Male	5	wRi	23.5	25	25.53	71.5	0	0.00	0.00
10/11/21	Dsim	Female	4	wRi	Dsim	Male	5	wRi	23.5	27	27.57	71.5	21	77.78	21.45
10/11/21	Dsim	Female	5	uninfected	Dsim	Male	0	wRi	23.5	21	21.45	71.5	1	4.76	1.02
10/11/21	Dsim	Female	5	uninfected	Dsim	Male	0	wRi	23.5	43	43.91	71.5	13	30.23	13.28
10/11/21	Dsim	Female	5	uninfected	Dsim	Male	0	wRi	23.5	48	49.02	71.5	0	0.00	0.00
10/11/21	Dsim	Female	5	uninfected	Dsim	Male	0	wRi	23.5	53	54.13	71.5	1	1.89	1.02
10/11/21	Dsim	Female	5	uninfected	Dsim	Male	5	wRi	23.5	31	31.66	71.5	14	45.16	14.30
10/11/21	Dsim	Female	5	uninfected	Dsim	Male	5	wRi	23.5	28	28.60	71.5	7	25.00	7.15
10/11/21	Dsim	Female	5	uninfected	Dsim	Male	5	wRi	23.5	37	37.79	71.5	4	10.81	4.09
10/11/21	Dsim	Female	5	uninfected	Dsim	Male	5	wRi	23.5	44	44.94	71.5	13	29.55	13.28
10/11/21	F10_OreR	Female	5	uninfected	F10_OreR	Male	5	uninfected	23.5	71	72.51	71.5	44	61.97	44.94
10/11/21	F10_OreR	Female	5	uninfected	F10_OreR	Male	5	uninfected	23.5	46	46.98	71.5	34	73.91	34.72
10/11/21	F10_OreR	Female	5	uninfected	F10_OreR	Male	5	uninfected	23.5	24	24.51	71.5	11	45.83	11.23
10/11/21	nos-Gal4/CyO	Female	5	uninfected	OreR	Male	5	uninfected	23.5	41	41.87	71.5	35	85.37	35.74
10/11/21	nos-Gal4/CyO	Female	5	wMel	OreR	Male	5	wMel	23.5	51	52.09	71.5	46	90.20	46.98
10/11/21	nos-Gal4/CyO	Female	5	wMel	OreR	Male	5	wMel	23.5	40	40.85	71.5	35	87.50	35.74
10/11/21	OreR	Female	5	uninfected	OreR	Male	0	wMel	23.5	43	43.91	71.5	29	67.44	29.62
10/11/21	OreR	Female	5	uninfected	OreR	Male	0	wMel	23.5	0	0.00	71.5	NA	NA	NA
10/11/21	OreR	Female	5	uninfected	OreR	Male	0	wMel	23.5	0	0.00	71.5	NA	NA	NA
10/11/21	OreR	Female	5	uninfected	OreR	Male	0	wMel	23.5	35	35.74	71.5	32	91.43	32.68
10/11/21	OreR	Female	5	uninfected	OreR	Male	0	wMel	23.5	26	26.55	71.5	17	65.38	17.36
10/11/21	OreR	Female	5	uninfected	OreR	Male	0	wMel	23.5	31	31.66	71.5	21	67.74	21.45
10/11/21	OreR	Female	5	uninfected	OreR	Male	0	wMel	23.5	21	21.45	71.5	19	90.48	19.40
10/11/21	OreR	Female	5	uninfected	OreR	Male	0	wMel	23.5	5	5.11	71.5	4	80.00	4.09
10/11/21	OreR	Female	5	uninfected	OreR	Male	0	wMel	23.5	17	17.36	71.5	0	0.00	0.00
10/11/21	OreR	Female	5	wMel	OreR	Male	0	wMel	23.5	19	19.40	71.5	18	94.74	18.38
10/11/21	OreR	Female	5	wMel	OreR	Male	0	wMel	23.5	0	0.00	71.5	NA	NA	NA
10/11/21	OreR	Female	5	wMel	OreR	Male	0	wMel	23.5	34	34.72	71.5	30	88.24	30.64
10/11/21	OreR	Female	5	wMel	OreR	Male	0	wMel	23.5	50	51.06	71.5	45	90.00	45.96
10/11/21	OreR	Female	5	wMel	OreR	Male	0	wMel	23.5	11	11.23	71.5	11	100.00	11.23
10/11/21	OreR	Female	5	wMel	OreR	Male	0	wMel	23.5	2	2.04	71.5	0	0.00	0.00
10/11/21	OreR	Female	5	wMel	OreR	Male	0	wMel	23.5	53	54.13	71.5	52	98.11	53.11
10/11/21	OreR	Female	5	wMel	OreR	Male	0	wMel	23.5	49	50.04	71.5	49	100.00	50.04
10/11/21	OreR	Female	5	wMel	OreR	Male	0	wMel	23.5	36	36.77	71.5	30	83.33	30.64
10/11/21	OreR	Female	5	wMel	OreR	Male	0	wMel	23.5	21	21.45	71.5	17	80.95	17.36
10/11/21	OreR	Female	5	wMel	OreR	Male	0	wMel	23.5	25	25.53	71.5	23	92.00	23.49
10/11/21	OreR	Female	5	wMel	OreR	Male	0	wMel	23.5	50	51.06	71.5	48	96.00	49.02
10/11/21	OreR	Female	5	wMel	OreR	Male	0	wMel	23.5	7	7.15	71.5	7	100.00	7.15
10/11/21	RFP(1-7M)	Female	5	uninfected	OreR	Male	5	uninfected	23.5	14	14.30	71.5	12	85.71	12.26
10/11/21	RFP(1-7M)	Female	5	uninfected	OreR	Male	5	uninfected	23.5	41	41.87	71.5	39	95.12	39.83
10/11/21	RFP(1-7M)	Female	5	wMel	OreR	Male	5	wMel	23.5	79	80.68	71.5	75	94.94	76.60
10/11/21	RFP(1-7M)	Female	5	wMel	OreR	Male	5	wMel	23.5	55	56.17	71.5	49	89.09	50.04
10/11/21	RFP(1-7M)	Female	5	wMel	OreR	Male	5	wMel	23.5	43	43.91	71.5	40	93.02	40.85
[truncated: 993 more rows]
